# Supplementary material for: A Comparison of Three Different Bioinformatics Analyses of the 16S–23S rRNA Encoding Region for Bacterial Identification
Source: Front Microbiol. 2019 Apr 16;10:620. doi: 10.3389/fmicb.2019.00620 (PMC6476902; doi:10.3389/fmicb.2019.00620)
Supplement: TABLE S1 — Parameters. [file Table_1.XLSX]

## Sheet: Trim Reads
Trim Reads
Quality trim	true
Quality limit	0.05
Ambiguous trim	true
Ambiguous limit	2
Trim adapter list	trim adapter list
Automatic read-through adapter trimming	true
Use colorspace	false
Remove 5' terminal nucleotides	false
Number of 5' terminal nucleotides	1
Remove 3' terminal nucleotides	false
Number of 3' terminal nucleotides	1
Discard short reads	false
Minimum number of nucleotides in reads	15
Discard long reads	false
Maximum number of nucleotides in reads	1000

## Sheet: De Novo Assembly
De Novo Assembly
Mapping mode	Map reads back to contigs (slow)
Update contigs	true
Mismatch cost	2
Insertion cost	3
Deletion cost	3
Colorspace error cost	3
Length fraction	0.5
Similarity fraction	0.8
Colorspace alignment	false
Alignment mode	local
Match mode	random
Create list of un-mapped reads	false
Automatic bubble size	true
Bubble size	50
Automatic word size	true
Word size	20
Minimum contig length	200
Guidance only reads
Perform scaffolding	false
Auto-detect paired distances	true
Create report	true

## Sheet: OTU Clustering
OTU Clustering
OTU picking	Reference based OTU clustering
OTU database	20_feb_tax_sequences 99% annotated
Similarity percent specified by OTU database	true
Allow creation of new OTUs	false
Taxonomy similarity percentage	80
Similarity percentage	97
Minimum occurrences	10
Fuzzy match duplicates	false
Find best match	true
Chimera crossover cost	3
Kmer size	6
Mismatch cost	1
Minimum score	40
Gap cost	4
Maximum unaligned end mismatches	5

## Sheet: Map Reads to Reference
Map Reads to Reference
References	20_feb_mappingDB
Masking mode	No masking
Masking track
Match score	1
Mismatch cost	2
Cost of insertions and deletions	Linear gap cost
Insertion cost	3
Deletion cost	3
Insertion open cost	6
Insertion extend cost	1
Deletion open cost	6
Deletion extend cost	1
Length fraction	0.5
Similarity fraction	0.8
Global alignment	false
Color space alignment	true
Color error cost	3
Auto-detect paired distances	true
Non-specific match handling	Map randomly

## Sheet: BLAST 
Program = blastn
Blast database path = C:\Users\croessj\CLCdatabases
Name of database = 20_feb_mappingDB
Match/Mismatch and Gap Costs = Match 2 Mismatch 3 Existence 5 Extension 2
Expectation value = 10.0
Word size = 11
Mask lower case = No
Filter low complexity = Yes
Maximum number of hits = 250
Number of threads = 8
