# Supplementary material for: A Comparison of Three Different Bioinformatics Analyses of the 16S–23S rRNA Encoding Region for Bacterial Identification
Source: Front Microbiol. 2019 Apr 16;10:620. doi: 10.3389/fmicb.2019.00620 (PMC6476902; doi:10.3389/fmicb.2019.00620)
Supplement: TABLE S2 — BLAST. [file Table_2.XLSX]

## Sheet: Samples
Sample Number	Sample Type	16S PCR Sanger Sequencing	Culture
1	Tissue: Hartklep/Heart valve	Streptococcus species	P. acnes +<1
2	Tissue: Hartklep/Heart valve	Negative	Staphylococcus saccharolyticus
3	Tissue: Hartklep/Heart valve	Negative	Negative
4	Tissue: Hartklep/Heart valve	Negative	Negative
5	Fluid: Sonicaat niet humaan	Negative	Negative
6	Fluid: Sonicaat niet humaan	Negative	Negative
7	Tissue: Hartklep/Heart valve	Negative	Negative
8	Tissue: Hartklep/Heart valve	Negative	Negative
9	Tissue: Hartklep/Heart valve	Negative	Negative
10	Tissue: Hartklep/Heart valve	Tropheryma whipplei	Negative
11	Tissue: Hartklep/Heart valve	Negative	Negative
12	Tissue: Hartklep/Heart valve	Negative	Negative
13	Tissue: Hartklep/Heart valve	Negative	Negative
14	Fluid: Sonicaat niet humaan	Negative	Negative
15	Fluid: Sonicaat niet humaan	Negative	Negative
16	Tissue: Hartklep/Heart valve	Negative	Negative
17	Tissue: Hartklep/Heart valve	Tropheryma whipplei	Negative
18	Tissue: Hartklep/Heart valve	Streptococcus spp.	Negative
19	Fluid: Sonicaat niet humaan	Negative	Negative
20	Fluid: Liqour	Ureaplasma parvum	Negative
21	Fluid: Liqour	Ureaplasma parvum	Negative
22	Tissue	Negative	Negative
23	Tissue: Hartklep/Heart valve	Negative	P. acnes <<1
24	Tissue: Kunst/bioklep	Positive but no result	Negative
25	Tissue: Hartklep/Heart valve	Streptococcus dysgalactiae	Negative, Aeorobe nvt
26	Tissue: Hartklep/Heart valve	Streptococcus mitis	Negative
27	Fluid: Pus	Actinobaculum schaalii	Negative, Aeorobe nvt
28	Tissue: Kunst/bioklep	Negative	Negative
PC	Delftia lacustris	-	-
NC	Molecular Grade Water	-	-

## Sheet: EndResults
Positive Samples							Negative Samples
		Local DB BLAST		NCBI BLAST
Sample number	Abundance	Species	%Identity	Species	%Identity
							Sample number
1	0.00472732	Cutibacterium acnes	1	Cutibacterium acnes	1		3
2	0.00416393	Cutibacterium acnes	1	Cutibacterium acnes	1		4
10	0.0044	Cutibacterium acnes	1	Cutibacterium sp.	0.98		5
	0.007	Enterococcus faecium	1	Enterococcus faecium	1		6
11	0.004	Cutibacterium acnes	1	Cutibacterium acnes	0.99		7
15	0.00414799	Cutibacterium sp.	0.93	Cutibacterium sp.	0.93		8
17	0.00687905	Cutibacterium acnes	1	Cutibacterium acnes	0.99		9
18	0.95789	Streptococcus sp.	1	Streptococcus sp.	0.99		12
	0.0032715	Bordetella sp.	0.96				13
20	0.743402	Ureaplasma parvum	1	Ureaplasma parvum	1		14
21	0.610649	Ureaplasma parvum	1	Ureaplasma parvum	0.99		16
25	0.889	Streptococcus dysgalactiae	1	Streptococcus dysgalactiae	1		19
26	0.802	Streptococcus sanguinis	1	Streptococcus sanguinis	0.99		22
	0.02			Undibacterium oligocarboniphilum	1		23
27	0.1	Actinotignum sp.	0.97	Actinotignum sp.	0.97		24
	0.062	Aerococcus urinae	1	Aerococcus urinae	0.99		28
	0.014	Actinotignum schaalii	0.99	Actinotignum schaalii	0.99
	0.01	Cutibacterium acnes	0.99	Cutibacterium sp.	0.96

## Sheet: Negative Control
NCBI BLAST	Abundance	Species
NC	0.944153	Herbaspirillum frisingense
	0.00440768	Shewanella amazonensis
	0.00287687	Halomonas sp.
	0.002382	Shewanella algae
	0.00209959	Halomonas magadiensis
	0.00196234	Cutibacterium acnes
	0.00187524	Acinetobacter sp.
	0.00145823	Shewanella putrefaciens
	0.00135134	Halomonas aestuarii
Local DB BLAST	Abundance	Species
NC	0.944153	Herminiimonas arsenicoxydans
	0.00440768	Shewanella amazonensis
	0.00287687	Shewanella pealeana
	0.002382	Shewanella loihica
	0.00209959	Halomonas sp.
	0.00196234	Cutibacterium acnes
	0.00187524	Acinetobacter baumannii
	0.00145823	Shewanella sp.
	0.00135134	Chromohalobacter salexigens

## Sheet: BLAST_NCBI
Sample number	Report					Assembly					Blast
	Number of reads	Avg. Length	Number of reads after trim	Percentage trimmed	Avg. Length after trim	Contig	Consensus length	Total read count	Average coverage	Percentage of reads against contig	Species	Max score	Total score	E value	%Identity	Identity	Species	Max score	Total score	E value	% Identity	Identities
17	949476	148.2	949113	99.96%	148	4	4899	863571	26102.5	0.909524	Herbaspirillum frisingense strain AA6, complete genome	3874	20237	0	0.95	2361/2495	Herminiimonas arsenicoxydans chromosome, complete sequence	3860	13398	0	0.94	2355/2493
						5	750	1017	179.729	0.00107112	human
						6	2195	6529	433.596	0.00687642	Cutibacterium acnes strain PA_15_1_R1 chromosome, complete genome	3793	11365	0	0.99	2108/2111	Cutibacterium acnes strain PA_12_1_L1 chromosome, complete genome	3793	11365	0	0.99	2108/2111
						14	1035	1056	144.861	0.00111219	Filimonas lacunae DNA, complete genome, strain: NBRC 104114	1501	7470	0	0.92	960/1040	Arachidicoccus sp. BS20, complete genome	1335	1335	0	0.89
						29	280	1744	660.607	0.0018368	human
						47	1594	2907	231.624	0.00306169	human
						65	669	1082	211.668	0.00113958	human
						83	343	1102	323.831	0.00116064	human
						91	230	2330	1199.87	0.00245399	human
						113	307	2321	849.098	0.00244451	human
						117	326	1391	450.988	0.00146502	human
18	1,137,848	147.8	1137399	99.96%	147.6	2	4205	1089503	38016.6	0.957512	Streptococcus sp. A12, complete genome	7472	30060	0	0.99	4171/4187	Streptococcus sp. I-G2, complete genome	7400	15945	0	0.99	4158/4189
						1	1086	6467	845.696	0.00568354	Herminiimonas arsenicoxydans 23S ribosomal RNA gene, complete sequence	1698	1698	0	0.95	1030/1087	Herminiimonas arsenicoxydans chromosome, complete sequence	1698	3396	0	0.95	1030/1087
						3	1286	5826	661.401	0.00512019	Massilia putida strain 6NM-7T, complete genome	408	6803	1e-109	0.93	260/281	Collimonas arenae strain Ter282, complete genome	403	2923	6e-108	0.93	253/273
						12	454	3721	1064.18	0.00327021	Herbaspirillum sp. ZX7 16S ribosomal RNA gene, partial sequence	742	742	0	0.96	437/453	Massilia sp. YMA4 16S ribosomal RNA gene, partial sequence	738	738	0	0.96	436/453
						6	418	2990	922.926	0.00262777	Herbaspirillum sp. meg3, complete genome	569	1708	7e-158	0.91	369/405	Herbaspirillum frisingense strain AA6, complete genome	569	1708	7e-158	0.91	369/405
						4	413	1942	604.801	0.00170673	Undibacterium squillarum strain CMJ-15 16S ribosomal RNA, partial sequence	596	596	5e-166	0.93	384/415	Undibacterium sp. NBGD59 16S ribosomal RNA gene, partial sequence	590	590	2e-164	0.92	385/417
						5	312	1616	681.394	0.00142022	Janthinobacterium agaricidamnosum NBRC 102515 = DSM 9628, complete genome	527	527	2e-145	0.97	304/312	Burkholderia phytofirmans strain PsJN 23S ribosomal RNA gene, complete sequence	527	527	2e-145	0.97	304/312
						10	424	1615	497.429	0.00141935	Undibacterium oligocarboniphilum strain EM 1 16S ribosomal RNA gene, partial sequence	733	733	0	0.99	414/419	Bacterium PH2(2012) strain PH2 16S ribosomal RNA gene, partial sequence	695	695	0	0.97	406/420
						11	296	1429	624.03	0.00125588	Undibacterium sp. EC-HK046 partial 16S rRNA gene, strain EC-HK046	464	464	2e-126	0.98	265/270	Undibacterium oligocarboniphilum strain EM 1 16S ribosomal RNA gene, partial sequence	464	464	2e-126	0.98	265/270
						9	240	1172	648.183	0.00103001	Burkholderia sp. BDU6 chromosome 2, complete sequence	414	414	3e-111	0.98	235/239	Burkholderia sp. BDU6 chromosome 1, complete sequence	414	1242	3e-111	0.98	235/239
PC	1,249,274	148.2	1248897	99.97%	147.9	1	2671	689235	38079.1	0.551708	Delftia acidovorans strain RAY209 genome	4809	24036	0	0.99	2669/2671	Delftia acidovorans isolate ANG1, complete genome	4809	24045	0	0.99	2669/2671
						2	2160	541818	36983.9	0.433706	Delftia tsuruhatensis strain CM13, complete genome	3855	19994	0	0.99	2154/2161	Delftia acidovorans strain RAY209 genome	3842	19956	0	0.99	2148/2160
						8	1879	2811	219.684	0.00225011	Delftia tsuruhatensis strain CM13, complete genome	3357	13956	0	0.99	1870/1876	Delftia acidovorans isolate ANG1, complete genome	1761	13535	0	0.95	1069/1131
NC	757768	147.9	757524	99.97%	147.7	1	4885	715449	21551	0.944153	Herbaspirillum frisingense strain AA6, complete genome	3860	20316	0	0.95	2353/2487	Herminiimonas arsenicoxydans chromosome, complete sequence	3846	13451	0	0.94	2347/2485
						19	521	3340	840.685	0.00440768	Shewanella amazonensis strain SB2B 23S ribosomal RNA gene, complete sequence	874	874	0	0.98	508/521	Shewanella amazonensis SB2B, complete genome	874	6992	0	0.98	508/521
						8	412	2570	820.913	0.00339154	Shewanella amazonensis strain SB2B 23S ribosomal RNA gene, complete sequence	616	616	2e-171	0.95	373/393	Shewanella amazonensis SB2B, complete genome	616	4919	2e-171	0.95	373/393
						21	536	2180	522.528	0.00287687	Halomonas sp. EP33 16S rRNA gene	848	848	0	0.95	511/537	Halomonas sp. SCSWE12 16S ribosomal RNA gene, partial sequence	843	843	0	0.95	510/537
						6	432	2001	639.799	0.00264065	Shewanella amazonensis SB2B, complete genome	675	5380	0	0.95	409/432	Shewanella amazonensis strain SB2B 23S ribosomal RNA gene, complete sequence	672	672	0	0.94	408/432
						2	397	1805	577.139	0.002382	Shewanella algae strain RM2 16S ribosomal RNA gene, partial sequence	679	679	0	0.98	390/398	Shewanella sp. MA667 partial 16S rRNA gene, isolate MA667	673	673	0	0.98	389/398
						28	353	1591	569.397	0.00209959	Halomonas magadiensis 23S rRNA gene, strain 21 MI	632	632	3e-176	0.99	352/353	Halomonas hydrothermalis strain Y2 chromosome, complete genome	628	3773	4e-175	0.99	351/353
						13	2074	1487	101.084	0.00196234	Propionibacterium acnes TypeIA2 P.acn33, complete genome	3528	10586	0	0.98	2027/2070	Propionibacterium acnes TypeIA2 P.acn17, complete genome	3519	10558	0	0.98	2025/2070
						11	698	1421	262.211	0.00187524	Acinetobacter sp. ACNIH2 chromosome, complete genome	973	6813	0	0.91	629/688	Acinetobacter pittii strain WCHAP005069 chromosome, complete genome	973	5839	0	0.91	629/688
						10	401	1277	433.564	0.00168521	Shewanella amazonensis strain SB2B 23S ribosomal RNA gene, complete sequence	518	518	5e-142	0.9	351/392	Shewanella amazonensis SB2B, complete genome	518	4150	5e-142	0.9	351/392
						3	699	1105	198.764	0.00145823	Shewanella putrefaciens strain BCRC 15549 16S-23S ribosomal RNA intergenic spacer, complete sequence	924	924	0	0.93	566/611	Shewanella sp. MR-4, complete genome				0.88
						22	466	1024	287.691	0.00135134	Halomonas aestuarii strain Hb3, complete genome	634	2745	9e-177	0.91	421/464	Halomonas sp. Sa6-1I genes for 16S ribosomal RNA, internal transcribed spacer 1 and 23S ribosomal RNA, partial and complete sequence, clone: 1190				0.88
23	1488432	147.8	1487880	99.96%	147.6	1	4865	1422102	42999.1	0.955436	Herbaspirillum frisingense strain AA6, complete genome	3865	20210	0	0.95	2355/2488	Herminiimonas arsenicoxydans chromosome, complete sequence	3853	13382	0	0.94	2349/2486
						4	485	5249	1413.92	0.00352653	Shewanella algae strain S21 16S ribosomal RNA gene, partial sequence	798	798	0	1	442/442	Shewanella upenei strain B 16S ribosomal RNA gene, partial sequence	798	798	0	1	442/442
						2	337	5207	1989.9	0.00349831	Shewanella haliotis strain SCAU-030 16S ribosomal RNA gene, partial sequence	567	567	1e-156	0.97	328/337	Shewanella algae strain SFH3 16S ribosomal RNA gene, partial sequence	567	567	1e-156	0.97	328/337
						10	714	3971	739.821	0.00266791	Shewanella loihica PV-4, complete genome	1104	8805	0	0.94	678/719	Shewanella loihica strain PV-4 23S ribosomal RNA gene, complete sequence	1099	1099	0	0.94	678/719
						9	370	3837	1274.38	0.00257788	Shewanella bicestrii strain JAB-1, complete genome	650	5854	0	0.99	366/370	Shewanella amazonensis strain SB2B 23S ribosomal RNA gene, complete sequence	650	650	0	0.99	366/370
						5	408	1752	559.255	0.00117708	Halomonas sp. strain 38 16S ribosomal RNA gene, partial sequence	682	682	0	0.97	401/415	Halomonas hydrothermalis strain Y2 chromosome, complete genome	682	4097	0	0.97	401/415
						3	401	1655	524.786	0.00111191	Halomonas sp. YIM 90512 16S ribosomal RNA gene, partial sequence	682	682	0	0.98	395/405	Halomonas phoceae strain CCUG 5096 16S ribosomal RNA gene, partial sequence	682	682	0	0.97	395/406
						11	574	1638	383.737	0.00110049	Halomonas xinjiangensis strain TRM 0175 23S ribosomal RNA gene, partial sequence	881	881	0	0.93	546/585	Halomonas cupida partial 23S rRNA gene, strain DSM 4740	856	856	0	0.93	542/584
						16	446	1386	395.507	0.000931181	Halomonas meridiana partial 23S rRNA gene, strain DSM 5425	628	745	4e-175	0.99	354/358	Halomonas aquamarina partial 23S rRNA gene, strain DSM 30161	628	745	4e-175	0.99	354/358
						22	351	1121	406.575	0.000753142	Shewanella putrefaciens strain BCRC 15549 16S-23S ribosomal RNA intergenic spacer, complete sequence	628	628	4e-175	0.99	350/351	Shewanella putrefaciens strain BCRC 15549 16S-23S ribosomal RNA intergenic spacer, complete sequence	569	569	3e-157	0.99	322/325
						31	2089	1032	68.0196	0.000693347	human
25	1,535,202	147.5	1534464	99.95%	147.3	1	2182	801954	54073.3	0.522377	Streptococcus dysgalactiae subsp. equisimilis AC-2713, complete genome	3936	19630	0	1	2182/2182	Streptococcus dysgalactiae subsp. equisimilis ATCC 12394, complete genome	3927	19636	0	0.99	2180/2182
						2	1740	562400	46975.2	0.366336	Streptococcus dysgalactiae subsp. equisimilis AC-2713, complete genome	3137	15869	0	1	1739/1739	Streptococcus dysgalactiae subsp. equisimilis GGS_124 DNA, complete genome	3131	15813	0	0.99	1738/1739
						5	823	50933	7974.96	0.0331767	Undibacterium oligocarboniphilum strain EM 1 16S ribosomal RNA gene, partial sequence	1234	1234	0	0.94	764/817	Beta proteobacterium BIWA32 gene for 16S ribosomal RNA, partial sequence	1195	1195	0	0.92	755/817
						4	1713	1689	127.697	0.00110018	Herminiimonas arsenicoxydans 23S ribosomal RNA gene, complete sequence	2493	2493	0	0.93	1566/1686	Herminiimonas arsenicoxydans chromosome, complete sequence	2493	4987	0	0.93	1566/1686
						16	320	1455	522.528	0.000947758	human
26	1,894,088	147.9	1893575	99.97%	147.7	2	3912	1349459	50862.8	0.712458	Streptococcus sanguinis SK36, complete genome	7047	28321	0	0.99	3910/3912	Streptococcus gordonii strain IE35, complete genome	6545	13340	0	0.97	3816/3926
						1	4502	318143	10282.2	0.167966	Herbaspirillum frisingense strain AA6, complete genome	3882	18749	0	0.95	2364/2497	Herminiimonas arsenicoxydans chromosome, complete sequence	3869	12433	0	0.95	2358/2495
						3	639	169674	38854	0.0895808	Streptococcus sanguinis gene for 16S ribosomal RNA, partial sequence, strain: SK1284_K2-1	1150	1150	0	1	637/637	Streptococcus sanguinis gene for 16S ribosomal RNA, partial sequence, strain: SK1282_P23	1139	1139	0	0.99	633/637
						4	623	37385	8642.07	0.0197377	Undibacterium oligocarboniphilum strain EM 1 16S ribosomal RNA gene, partial sequence	1124	1124	0	1	623/623	Bacterium PH2(2012) strain PH2 16S ribosomal RNA gene, partial sequence	1056	1056	0	0.98	608/623
1	1,301,600	147.9	1301161	99.97%	147.8	1	4897	1241520	37428.7	0.953841	Herbaspirillum frisingense strain AA6, complete genome	3865	20210	0	0.95	2355/2488	Herminiimonas arsenicoxydans chromosome, complete sequence	3853	13382	0	0.94	2349/2486
						4	2177	6151	407.511	0.00472572	Cutibacterium acnes strain PA_15_1_R1 chromosome, complete genome	3752	11765	0	1	2080/2080	Cutibacterium acnes strain PA_12_1_L1 chromosome, complete genome	3752	11767	0	1	2080/2080
						74	428	2182	576.5	0.0016764	human
						107	277	1636	596.542	0.00125691	human
						8	1442	1117	103.931	0.000858175	human
						67	210	1053	585.186	0.000809004	human
						3	976	1033	150.788	0.000793639	Streptococcus sp. oral taxon 064 strain W10853 sequence	1755	6987	0	0.99	975/976	Streptococcus oralis strain S.MIT/ORALIS-351, complete genome	1752	7009	0	0.99	974/976
						19	506	1004	266.261	0.000771358	Pelomonas aquatica ITS1, strain CCUG 52428	758	758	0	1	420/420	Pelomonas saccharophila ITS1, type strain ATCC 15946T	612	612	3e-170	0.93	394/424
2	1,928,854	147.9	1928226	99.97%	147.7	1	4890	1856241	55892.7	0.962354	Herbaspirillum frisingense strain AA6, complete genome	3874	20237	0	0.95	2361/2495	Herminiimonas arsenicoxydans chromosome, complete sequence	3860	13398	0	0.94	2355/2493
						13	2493	8029	464.771	0.00416258	Cutibacterium acnes strain PA_15_1_R1 chromosome, complete genome	4497	13471	0	1	2493/2493	Cutibacterium acnes strain PA_12_1_L1 chromosome, complete genome	4497	13473	0	1	2493/2493
						10	598	1989	421.281	0.00103118	Shewanella amazonensis strain SB2B 23S ribosomal RNA gene, complete sequence	993	993	0	0.97	577/593	Shewanella amazonensis SB2B, complete genome	993	7945	0	0.97	577/593
						9	388	1858	607.758	0.000963266	Halomonas anticariensis 23S rRNA gene, strain FP35	682	682	0	0.99	384/388	Halomonas pacifica partial 23S rRNA gene, strain DSM 4742	677	677	0	0.99	383/388
						8	728	1498	284.56	0.000776627	Halomonas xinjiangensis strain TRM 0175 23S ribosomal RNA gene, partial sequence	847	897	0	0.93	529/569	Halomonas organivorans 23S rRNA gene, strain G-16.1	823	869	0	0.92	535/584
						5	624	1485	323.641	0.000769887	Shewanella loihica PV-4, complete genome	1032	8228	0	0.97	604/624	Shewanella loihica strain PV-4 23S ribosomal RNA gene, complete sequence	1027	1027	0	0.97	604/624
						31	347	1446	510.571	0.000749668	Cutibacterium acnes JK18.2 gene for 16S ribosomal RNA, partial sequence	627	627	1e-174	1	347/347	Cutibacterium acnes JK17.1 gene for 16S ribosomal RNA, partial sequence	627	627	1e-174	1	347/347
						4	1068	1404	188.257	0.000727893	Streptococcus oralis strain FDAARGOS_367 chromosome, complete genome	1902	7608	0	0.99	1062/1067	Streptococcus pneumoniae MDRSPN001 DNA, complete genome	1900	7600	0	0.99	1063/1068
						71	726	1360	221.322	0.000705082	human
3	1,492,010	147.7	1491439	0.9996	147.5	2	4726	1366383	42452.4	0.9158	Herbaspirillum frisingense strain AA6, complete genome	3860	19764	0	0.95	2353/2487	Herminiimonas arsenicoxydans chromosome, complete sequence	3846	13126	0	0.94	2347/2485
						1	2457	2482	145.058	0.00166353	Propionibacterium acnes TypeIA2 P.acn33, complete genome	4432	13296	0	1	2457/2457	Propionibacterium acnes TypeIA2 P.acn17, complete genome	4414	13242	0	0.99	2453/2457
						15	1628	2333	186.041	0.00156366	human
						5	1037	1986	263.244	0.00133109	Gemella sp. oral taxon 928, complete genome	1431	5725	0	0.91	942/1040	Salinicoccus sp. BAB 3246 strain BAB3246, complete genome				0.82
						52	746	1974	309.57	0.00132305	not found
						157	298	1774	629.872	0.001189	human
						109	248	1542	716.101	0.00103351	human
						24	426	1388	377.789	0.000930289	human
						44	440	1248	369.782	0.000836456	human
4	1,050,740	146.8	1050219	99.95%	146.7	1	4900	999482	29844.4	0.951217	Herbaspirillum frisingense strain AA6, complete genome	3865	20210	0	0.95	2355/2488	Herminiimonas arsenicoxydans chromosome, complete sequence	3853	13382	0	0.94	2349/2486
						13	2855	5541	283.415	0.00527343	human
						2	640	3163	634.616	0.00301026	Shewanella amazonensis SB2B, complete genome	854	6796	0	0.96	505/525	Shewanella amazonensis strain SB2B 23S ribosomal RNA gene, complete sequence	848	848	0	0.96	504/525
						14	523	2130	512.566	0.00202714	Shewanella amazonensis strain SB2B 23S ribosomal RNA gene, complete sequence	921	921	0	0.99	518/523	Shewanella amazonensis SB2B, complete genome	921	7368	0	0.99	518/523
						5	698	1815	323.831	0.00172735	Shewanella putrefaciens strain BCRC 15549 16S-23S ribosomal RNA intergenic spacer, complete sequence	908	908	0	0.99	512/518	Shewanella putrefaciens strain BCRC 15549 16S-23S ribosomal RNA intergenic spacer, complete sequence	609	609	4e-169	0.99	345/349
						6	232	1742	921.263	0.00165788	Shewanella haliotis strain SCAU-030 16S ribosomal RNA gene, partial sequence	401	401	1e-106	0.98	228/232	Shewanella algae strain SFH3 16S ribosomal RNA gene, partial sequence	401	401	1e-106	0.98	228/232
						9	365	1694	629.685	0.0016122	Halomonas phoceae strain CCUG 5096 16S ribosomal RNA gene, partial sequence	650	650	0	0.99	363/365	Halomonas sp. strain LYGB-4 16S ribosomal RNA gene, partial sequence	641	641	6e-179	0.99	361/365
						10	405	1551	455.341	0.0014761	Shewanella sp. JC427 partial 16S rRNA gene, strain JC427	619	619	2e-172	0.94	387/412	Shewanella sp. MA667 partial 16S rRNA gene, isolate MA667	619	619	2e-172	0.94	387/412
						4	203	1512	845.867	0.00143899	Halomonas sp. strain CGX 16S ribosomal RNA gene, partial sequence	358	358	1e-93	0.99	201/203	Halomonas sp. strain CG76 16S ribosomal RNA gene, partial sequence	358	358	1e-93	0.99	201/203
						11	431	1384	404.241	0.00131717	Halomonas aestuarii strain Hb3, complete genome	578	2543	6e-160	0.91	391/432
						20	746	1374	246.623	0.00130765	human
						15	477	1153	312.788	0.00109732	Halomonas anticariensis 23S rRNA gene, strain FP35	834	834	0	0.99	471/477	Halomonas xinjiangensis strain TRM 0175 23S ribosomal RNA gene, partial sequence	823	823	0	0.98	470/478
						26	733	1023	178.917	0.0009736	human
8	1,254,376	147.4	1253848	99.96%	147.2	1	4915	1201706	35862.8	0.958011	Herbaspirillum frisingense strain AA6, complete genome	3874	20242	0	0.95	2361/2495	Herminiimonas arsenicoxydans chromosome, complete sequence	3860	13401	0	0.94	2355/2493
						7	2854	4285	220.756	0.00341604	human
						9	665	4030	774.331	0.00321275	Shewanella amazonensis SB2B, complete genome	879	7010	0	0.93	554/598	Shewanella amazonensis strain SB2B 23S ribosomal RNA gene, complete sequence	875	875	0	0.92	553/598
						5	302	3521	1533.69	0.00280697	Shewanella algae strain S21 16S ribosomal RNA gene, partial sequence	536	536	2e-147	0.99	300/302	Shewanella algae strain cb7 16S ribosomal RNA gene, partial sequence	536	536	2e-147	0.99	300/302
						2	442	3320	1026.94	0.00264673	Halomonas sp. strain LYGB-4 16S ribosomal RNA gene, partial sequence	780	780	0	0.99	437/440	Halomonas sp. R18-13 16S ribosomal RNA gene, partial sequence	780	780	0	0.99	437/440
						3	397	2878	914.159	0.00229437	Halomonas korlensis strain H10 16S ribosomal RNA gene, partial sequence	627	627	1e-174	0.95	377/396	Halomonas sp. strain CGX 16S ribosomal RNA gene, partial sequence	621	621	6e-173	0.95	378/397
						10	375	1203	365.064	0.000959043	Halomonas sp. KJ-5-1-1 genes for 16S ribosomal RNA, internal transcribed spacer 1 and 23S ribosomal RNA, partial and complete sequence, clone: 1203	672	672	0	0.99	374/375	Halomonas meridiana genes for 16S ribosomal RNA, internal transcribed spacer 1 and 23S ribosomal RNA, partial and complete sequence, clone: 1204	663	663	0	0.99	372/375
9	1987234	146.1	1986166	99.95%	146	1	5017	1942928	56421.3	0.977705	Herbaspirillum frisingense strain AA6, complete genome	3865	20803	0	0.95	2355/2488	Herminiimonas arsenicoxydans chromosome, complete sequence	3853	13759	0	0.94	2349/2486
						6	1063	2170	280.775	0.00109197	Hyphomicrobium sp. MC1 strain MC1 23S ribosomal RNA, complete sequence	1544	1544	0	0.92	984/1065	Hyphomicrobium sp. MC1 chromosome, complete genome	1544	1544	0	0.92	984/1065
						8	301	1759	720.093	0.00088515	Halomonas phoceae strain CCUG 5096 16S ribosomal RNA gene, partial sequence	544	544	1e-149	1	301/301	Halomonas lutea strain YIM 98157 16S ribosomal RNA gene, partial sequence	538	538	6e-148	0.99	300/301
10	1,789,818	146	1788739	99.94%	145.8	1	4492	1529579	49325.9	0.8546	Herbaspirillum frisingense strain AA6, complete genome	3882	18888	0	0.95	2364/2497	Herminiimonas arsenicoxydans chromosome, complete sequence	3869	12482	0	0.95	2358/2495
						32	364	32647	8039	0.0182404	Streptococcus oralis subsp. tigurinus DNA, complete genome, strain: osk_001	455	2361	5e-123	0.98	260/265	Streptococcus sp. JCM 5702 gene for 16S ribosomal RNA, partial sequence	455	590	5e-123	0.98	260/265
						10	2399	6412	371.012	0.00358249	Cutibacterium acnes strain KCOM 1861 (= ChDC B594) chromosome, complete genome	4150	24905	0	0.98	2360/2399	Propionibacterium acnes ATCC 11828, complete genome	4150	8075	0	0.98	2360/2399
						7	855	5068	844.383	0.00283157	Enterococcus faecium strain AALTL chromosome, complete genome	1543	9224	0	1	855/855	Enterococcus faecium strain WEFA23 chromosome, complete genome	1543	9240	0	1	855/855
						3	506	3905	1037.81	0.00218179	Enterococcus faecium strain AALTL chromosome, complete genome	913	5471	0	1	506/506	Enterococcus faecium strain WEFA23 chromosome, complete genome	913	5457	0	1	506/506
						2	1100	3892	507.218	0.00217452	Streptococcus dentisani partial 23S rRNA gene, strain DSM 27088, isolate 7747	1871	1871	0	0.98	1075/1100	Streptococcus sp. VT 162, complete genome	1851	1851	0	0.97	1072/1101
						4	482	2340	683.079	0.0013074	Enterococcus faecium strain AALTL chromosome, complete genome	778	4671	0	0.96	463/483	Enterococcus faecium strain WEFA23 chromosome, complete genome	778	4660	0	0.96	463/483
						9	932	1568	230.516	0.000876067	Staphylococcus pasteuri SP1, complete genome	1270	6314	0	0.9	858/958	Staphylococcus hominis strain FDAARGOS_136 chromosome, complete genome	1245	7183	0	0.9	858/958
						6	915	1514	239.302	0.000845896	Staphylococcus capitis subsp. capitis strain AYP1020, complete genome	1519	9089	0	0.97	886/915	Staphylococcus capitis strain FDAARGOS_378 chromosome, complete genome	1516	9069	0	0.97	885/915
						30	406	1497	497.451	0.000836398	Cutibacterium acnes strain PA_12_1_L1 chromosome, complete genome	728	2184	0	0.99	405/406	Cutibacterium acnes strain PA_12_1_R1 chromosome, complete genome	728	1456	0	0.99	405/406
						15	362	1470	530.732	0.000821313	Enterococcus faecium strain AALTL chromosome, complete genome	654	3924	0	1	362/362	Enterococcus faecium strain WEFA23 chromosome, complete genome	654	3902	0	1	362/362
						18	243	1443	749.897	0.000806227	Enterococcus faecium strain AALTL chromosome, complete genome	439	2637	4e-118	1	243/243	Enterococcus faecium strain WEFA23 chromosome, complete genome	439	2637	4e-118	1	243/243
						14	298	1260	540.013	0.000703982	Streptococcus oralis strain FDAARGOS_367 chromosome, complete genome	529	2118	3e-145	0.99	296/298	Streptococcus oralis strain S.MIT/ORALIS-351, complete genome	529	2118	3e-145	0.99	296/298
						28	1124	1145	146.491	0.00063973	Pelomonas aquatica ITS1, strain CCUG 52428	1317	1317	0	1	730/730					0.84
						58	263	1055	467.882	0.000589445	human
11	1,561,444	147.2	1560666	99.95%	147	1	4879	1498117	45040.3	0.959443	Herbaspirillum frisingense strain AA6, complete genome	3865	20188	0	0.95	2355/2488	Herminiimonas arsenicoxydans chromosome, complete sequence	3853	13367	0	0.94	2349/2486
						5	2438	4590	273.365	0.00293959	Cutibacterium acnes strain PA_15_1_R1 chromosome, complete genome	4388	13150	0	0.99	2435/2436	Cutibacterium acnes strain PA_12_1_L1 chromosome, complete genome	4388	13150	0	0.99	2434/2436
						63	357	1448	467.017	0.000927347	human
						7	688	1346	271.318	0.000862023	Jeotgalibaca sp. PTS2502, complete genome	964	5774	0	0.91	631/692	Enterococcus columbae 23S rRNA gene, strain LMG 11740 (T)	958	958	0	0.91	631/692
						14	465	1215	338.163	0.000778126	Cutibacterium acnes JK18.2 gene for 16S ribosomal RNA, partial sequence	839	839	0	1	465/465	Cutibacterium acnes JK17.1 gene for 16S ribosomal RNA, partial sequence	839	839	0	1	465/465
12	1273566	138.6	1271023	99.8%	138.5	1	4979	1211293	33733.6	0.951103	Herbaspirillum frisingense strain AA6, complete genome	3876	20695	0	0.95	2362/2496	Herminiimonas arsenicoxydans chromosome, complete sequence	3862	13703	0	0.94	2356/2494
						2	2355	2030	111.707	0.00159395	human
						18	2855	1995	96.7335	0.00156647	human
						89	293	1795	600.201	0.00140943	human
						122	287	1172	418.592	0.000920251	human
						94	203	1075	520.99	0.000844087	human
						83	311	1031	330.187	0.000809538	human
13	1444700	142	1442651	99.86%	141.9	1	4888	1410085	40904.8	0.97604	Herbaspirillum frisingense strain AA6, complete genome	3867	20237	0	0.95	2356/2489	Herminiimonas arsenicoxydans chromosome, complete sequence	3855	13400	0	0.94	2350/2487
						10	1378	1419	142.733	0.000982211	Streptococcus parasanguinis strain FW213 23S ribosomal RNA gene, complete sequence	2459	2459	0	0.99	1372/1378	Streptococcus parasanguinis FW213, complete genome	2459	9837	0	0.99	1372/1378
						6	350	1171	393.56	0.000810549	human
16	1,284,052	147.4	1283482	99.96%	147.2	1	4993	1244800	36580	0.969431	Herbaspirillum frisingense strain AA6, complete genome	3865	20435	0	0.95	2355/2488	Herminiimonas arsenicoxydans chromosome, complete sequence	3853	13532	0	0.94	2349/2486
						2	374	2375	816.727	0.00184961	Shewanella algae strain SWI18 16S ribosomal RNA gene, partial sequence	612	612	3e-170	0.96	360/374	Shewanella haliotis strain SCAU-030 16S ribosomal RNA gene, partial sequence	610	610	1e-169	0.96	358/371
						29	2672	1487	81.1624	0.00115805	human
						3	369	1347	445.813	0.00104902	Shewanella amazonensis strain SB2B 23S ribosomal RNA gene, complete sequence	517	517	2e-141	0.9	342/379	Shewanella amazonensis SB2B, complete genome	517	4136	2e-141	0.9	342/379
						11	303	1257	503.782	0.000978932	Halomonas taeanensis partial 16S rRNA gene, isolate SR7-25	428	428	7e-115	0.92	277/302	Halomonas taeanensis partial 16S rRNA gene, isolate SR7-16	428	428	7e-115	0.92	277/302
19	1232344	147.6	1231813	0.9996	147.4	1	4886	1211455	36431.6	0.983049	Herbaspirillum frisingense strain AA6, complete genome	3860	20322	0	0.95	2353/2487	Herminiimonas arsenicoxydans chromosome, complete sequence	3846	13454	0	0.94	2347/2485
						2	816	1223	191.075	0.000992418					0.88
20	1684158	146	1683096	0.9994	145.9	1	4323	1252007	42116.4	0.743402	Ureaplasma parvum serovar 3 str. ATCC 700970, complete genome	7764	15497	0	1	4305/4305	Ureaplasma parvum serovar 3 str. ATCC 27815, complete genome	7764	15497	0	1	4305/4305
						2	4994	411312	12084.9	0.244224	Herbaspirillum frisingense strain AA6, complete genome	3865	20247	0	0.95	2355/2488	Herminiimonas arsenicoxydans chromosome, complete sequence	3853	13407	0	0.94	2349/2486
21	938254	145.4	937520	0.9992	145.4	2	4431	572496	18693.8	0.610172	Ureaplasma parvum serovar 3 str. ATCC 700970, complete genome	7750	15833	0	0.99	4301/4302	Ureaplasma parvum serovar 3 str. ATCC 27815, complete genome	7750	15833	0	0.99	4301/4302
						1	4861	284410	8533.99	0.303127	Herbaspirillum frisingense strain AA6, complete genome	3865	20188	0	0.95	2355/2488	Herminiimonas arsenicoxydans chromosome, complete sequence	3853	13367	0	0.94	2349/2486
						3	2310	2633	164.384	0.00280628	Cutibacterium acnes strain KCOM 1861 (= ChDC B594) chromosome, complete genome	4152	24915	0	0.99	2307/2310	Propionibacterium acnes ATCC 11828, complete genome	4152	8079	0	0.99	2307/2310
						85	368	2538	821.09	0.00270502	human
						106	397	2363	672.7	0.00251851	human
						5	1698	1711	134.863	0.0018236	human
						42	1120	1642	170.784	0.00175006	human
						15	498	1292	357.309	0.00137703	human
						94	365	1157	310.586	0.00123314	human
22	1133368	147.4	1132896	0.9996	147.3	1	4907	1112043	33.318,11	0.981184	Herbaspirillum frisingense strain AA6, complete genome	3869	20359	0	0.95
24	1544598	147.6	1544090	0.9997	147.5	1	4865	1489130	45035.2	0.964089	Herbaspirillum frisingense strain AA6, complete genome	3865	20210	0	0.95	2355/2488	Herminiimonas arsenicoxydans chromosome, complete sequence	3853	13382	0	0.94	2349/2486
						4	1705	4319	362.757	0.0027962	Cutibacterium acnes strain PA_15_1_R1 chromosome, complete genome	3076	9213	0	1	1705/1705	Cutibacterium acnes strain PA_12_1_L1 chromosome, complete genome	3076	9210	0	1	1705/1705
						7	449	3083	852.236	0.00199599	Halomonas sp. SN_93 16S ribosomal RNA gene, partial sequence	783	783	0	0.99	443/449	Halomonas meridiana strain PT-3 16S ribosomal RNA gene, partial sequence	783	783	0	0.99	443/449
						2	946	1273	171.796	0.000824163					0.82
						24	513	1209	309.173	0.000782728	Halomonas xinjiangensis strain TRM 0175 23S ribosomal RNA gene, partial sequence	809	809	0	0.95	487/513	Halomonas anticariensis 23S rRNA gene, strain FP35	785	785	0	0.94	487/513
						12	817	1206	176.12	0.000780786					0.87
						100	396	1105	257.745	0.000715396	human
						8	324	1098	448.17	0.000710865	Cutibacterium acnes strain PA_12_1_L1 chromosome, complete genome	585	1756	4e-162	1	324/324	Cutibacterium acnes strain PA_12_1_R1 chromosome, complete genome	585	1171	4e-162	1	324/324
						6	372	1023	336.874	0.000662308	Unidentified bacterium clone 54_L_Rhizo_L1_T7s 16S ribosomal RNA gene, partial sequence	603	603	2e-167	0.96	357/371	Uncultured eubacterium clone IAFR424 16S ribosomal RNA gene, partial sequence	594	594	8e-165	0.96	355/371
27	1527928	147.8	1527380	0.9996	147.6	1	4950	1111064	33102.9	0.72717	Herbaspirillum frisingense strain AA6, complete genome	3860	20457	0	0.95	2353/2487	Herminiimonas arsenicoxydans chromosome, complete sequence	3846	13545	0	0.94	2347/2485
						2	2344	92829	5742.89	0.0607548	Actinotignum schaalii strain CCUG 27420 chromosome, complete genome	3880	11640	0	0.97	2276/2352					0.83
						7	1392	60247	6252.68	0.0394305	Actinotignum schaalii strain CCUG 27420 chromosome, complete genome	2406	7220	0	0.98	1375/1398	Actinobaculum sp. Marseille-P2803 partial 16S rRNA gene, strain Marseille-P2803	2383	2383	0	0.99	1332/1339
						18	2001	41114	2963.75	0.0269083	Aerococcus urinae strain CCUG36881, complete genome	3586	14323	0	0.99	1996/2001	Aerococcus urinae ACS-120-V-Col10a, complete genome	3573	14277	0	0.99	1995/2003
						8	969	34336	4953.54	0.0224723	Aerococcus urinae strain 16H-003M0108 16S ribosomal RNA gene, partial sequence	1748	1748	0	1	969/969	Aerococcus urinae strain CCUG36881, complete genome	1748	6971	0	1	969/969
						12	890	19149	3070.96	0.0125327	Aerococcus urinae ACS-120-V-Col10a, complete genome	1588	6302	0	0.99	886/890	Aerococcus urinae strain CCUG36881, complete genome	1579	6237	0	0.99	886/890
						17	713	12824	2597.25	0.00839307	Actinotignum schaalii strain CCUG 27420 chromosome, complete genome	1267	3801	0	0.99	709/713	Streptomyces albulus strain CK-15 chromosome, complete genome	1034	7101	0	0.92	656/710
						28	390	9017	3119.94	0.00590146	Actinotignum schaalii strain CCUG 27420 chromosome, complete genome	515	1545	6e-141	0.91	339/371	Arcanobacterium phocae strain DSM 10002 genome assembly, chromosome: I	461	2766	1e-124	0.95	281/297
						3	2220	8291	528.624	0.0054263	Cutibacterium acnes strain KCOM 1861 (= ChDC B594) chromosome, complete genome	3999	23996	0	0.99	2219/2220	Propionibacterium acnes ATCC 11828, complete genome	3999	7772	0	0.99	2219/2220
						11	324	8267	3420.67	0.0054106	Aerococcus urinae ACS-120-V-Col10a, complete genome	585	2273	4e-162	1	324/324	Aerococcus urinae strain CCUG36881, complete genome	580	2259	2e-160	0.99	323/324
						14	442	8094	2578.56	0.00529737	Actinobaculum schaalii strain 201231930 16S ribosomal RNA gene, partial sequence	717	814	0	0.99	399/400	Actinobaculum schaalii strain 494 16S ribosomal RNA gene, partial sequence	717	717	0	0.99	399/400
						22	214	4469	2454.55	0.00292488	Aerococcus urinae strain 16H-274M0421 16S ribosomal RNA gene, partial sequence	387	387	2e-102	1	214/214	Aerococcus urinae strain 16H-271M0669 16S ribosomal RNA gene, partial sequence	387	387	2e-102	1	214/214
						21	1250	4371	486.719	0.00286074	Staphylococcus hominis strain FDAARGOS_136 chromosome, complete genome	2255	13532	0	1	1250/1250	Staphylococcus hominis subsp. hominis strain K1 chromosome, complete genome	2250	2250	0	0.99	1249/1250
						9	560	4216	1052.42	0.00275929	Propionibacterium acnes culture-collection KCOM:2584 16S ribosomal RNA gene, partial sequence	901	901	0	0.96	540/564	Propionibacterium acnes gene for 16S ribosomal RNA, partial sequence, isolate: #2929	899	899	0	0.96	537/562
						10	372	3216	1037.78	0.00210481	Corynebacterium ureicelerivorans strain IMMIB RIV-2301, complete genome	504	2017	1e-137	0.98	290/296	Corynebacterium ureicelerivorans strain CNM462/06 16S ribosomal RNA gene, partial sequence	497	497	2e-135	0.98	286/292
						6	584	2752	641.022	0.00180113	Cutibacterium acnes strain PA_30_2_L1 chromosome, complete genome	998	2990	0	0.99	566/572	Cutibacterium acnes strain KCOM 1861 (= ChDC B594) chromosome, complete genome	998	5991	0	0.99	566/572
						13	573	2660	601.152	0.00174092	Rhodococcus wratislaviensis strain G119 16S ribosomal RNA gene, partial sequence	893	893	0	0.94	544/576	Staphylococcus hominis strain EFS 16S ribosomal RNA gene, partial sequence	892	892	0	0.95	543/574
						49	437	2475	721.911	0.00161984	Staphylococcus hominis strain PS1 16S ribosomal RNA gene, partial sequence	598	598	7e-166	0.91	390/429	Staphylococcus hominis strain FDAARGOS_136 chromosome, complete genome	594	3551	8e-165	0.91	389/429
						88	299	1700	678.15	0.00111262	human
						41	409	1623	467.562	0.00106222	not available
						4	1152	1601	192.468	0.00104782	Corynebacterium ureicelerivorans strain IMMIB RIV-2301, complete genome	1766	7067	0	0.94	1092/1161					0.83
						67	275	1396	630.014	0.000913656	human
						50	358	1352	400.123	0.000884858	human
						196	319	1110	414.122	0.000726474	human
						45	618	1007	221.553	0.000659062	human
28	1180534	147.3	1180027	0.9996	147.1	1	4883	1150091	34581.9	0.974213	Herbaspirillum frisingense strain AA6, complete genome	3871	20226	0	0.95	2358/2491	Herminiimonas arsenicoxydans chromosome, complete sequence	3858	13392	0	0.94	2352/2489
						4	1873	1226	93.976	0.00103851	Cutibacterium acnes strain PA_15_1_R1 chromosome, complete genome	3373	10104	0	0.99	1872/1873	Cutibacterium acnes strain PA_12_1_L1 chromosome, complete genome	3373	10104	0	0.99	1872/1873
						45	388	1189	297.412	0.00100717	human
						21	543	1044	242.262	0.000884346	Halomonas phoceae strain CCUG 5096 16S ribosomal RNA gene, partial sequence	971	971	0	0.99	541/543	Halomonas sp. MC28 16S ribosomal RNA gene, partial sequence	940	940	0	0.99	533/541
						6	696	1007	188.649	0.000853004	Pelomonas aquatica ITS1, strain CCUG 52428	650	650	0	1	360/360					0.86
5	1713330	147.4	1712580	0.9996	147.3	1	4883	1683777	50672.7	0.982751	Herbaspirillum frisingense strain AA6, complete genome	3874	20237	0	0.95	2361/2495	Herminiimonas arsenicoxydans chromosome, complete sequence	3860	13398	0	0.94	2355/2493
						2	2853	1908	98.2583	0.00111362	human
						27	380	1406	480.924	0.000820624	Shewanella algae strain SFH3 16S ribosomal RNA gene, partial sequence	668	668	0	0.99	376/380	Shewanella algae strain 16 16S ribosomal RNA gene, partial sequence	668	668	0	0.99	376/380
						10	412	1135	362.51	0.000662453	Halomonas xinjiangensis strain TRM 0175 23S ribosomal RNA gene, partial sequence	654	654	0	0.95	392/412	Halomonas anticariensis 23S rRNA gene, strain FP35	627	627	1e-174	0.94	386/412
6	1036390	147.7	1035989	0.9996	147.6	1	4865	1023363	30987	0.98743	Herbaspirillum frisingense strain AA6, complete genome	3865	20210	0	0.95	2355/2488	Herminiimonas arsenicoxydans chromosome, complete sequence	3853	13382	0	0.94	2349/2486
						14	526	1070	271.787	0.00103243	Halomonas hamiltonii strain KaW23 16S ribosomal RNA gene, partial sequence	940	940	0	0.99	524/526	Halomonas sp. strain 16 16S ribosomal RNA gene, partial sequence	940	940	0	0.99	524/526
7	1481404	147.4	1480736	0.9995	147.2	1	4991	1440911	42414	0.972666	Herbaspirillum frisingense strain AA6, complete genome	3874	20502	0	0.95	2361/2495	Herminiimonas arsenicoxydans chromosome, complete sequence	3860	13476	0	0.94	2355/2493
						7	388	2193	701.454	0.00148035	Halomonas sp. strain 16 16S ribosomal RNA gene, partial sequence	691	691	0	0.99	386/388	Halomonas venusta strain Z8 16S ribosomal RNA gene, partial sequence	691	691	0	0.99	386/388
						3	1073	2068	275.834	0.00139597	Propionibacterium acnes TypeIA2 P.acn33, complete genome	1936	5808	0	1	1073/1073	Propionibacterium acnes TypeIA2 P.acn17, complete genome	1936	5808	0	1	1073/1073
						4	1017	1579	215.606	0.00106588	Dermacoccus nishinomiyaensis strain M25, complete genome	1635	4905	0	0.97	960/993					0.87
						2	2848	1547	79.0105	0.00104428	human
						38	684	1185	220.798	0.000799917	Dermacoccus nishinomiyaensis strain M25, complete genome	1133	3401	0	0.99	642/651					0.86
						37	2326	1139	64.4785	0.000768865	human
						15	549	1027	263.335	0.000693261	Propionibacterium acnes TypeIA2 P.acn33, complete genome	991	2974	0	1	549/549	Cutibacterium acnes strain A1-14 chromosome	985	2957	0	0.99	549/549
14	1591116	142	1589207	0.9988	141.9	1	4767	1496198	44395.4	0.940345	Herbaspirillum frisingense strain AA6, complete genome	3656	19587	0	0.94	2239/2372	Herminiimonas arsenicoxydans chromosome, complete sequence	3644	12967	0	0.94	2233/2370
						19	2855	7940	396.161	0.00499021	human
						6	394	5346	1597.04	0.00335991	Halomonas axialensis strain ZR070 16S ribosomal RNA gene, partial sequence	609	609	4e-169	0.94	376/401	Halomonas hamiltonii strain KaW23 16S ribosomal RNA gene, partial sequence	603	603	2e-167	0.94	375/401
						18	463	4579	1163.23	0.00287785	Shewanella algae strain OK-1 16S ribosomal RNA, partial sequence	728	728	0	0.95	439/463	S.alga 16S rRNA gene (FeRed)	728	728	0	0.95	439/463
						14	346	4313	1407.92	0.00271068	Halomonas meridiana partial 16S rRNA gene, isolate 78-U	544	544	1e-149	0.96	322/336	Halomonas sp. R18-13 16S ribosomal RNA gene, partial sequence	544	544	1e-149	0.95	327/344
						4	392	3675	1189.74	0.0023097	Shewanella algae strain SWI18 16S ribosomal RNA gene, partial sequence	639	639	2e-178	0.98	368/376	Shewanella haliotis strain FP14 16S ribosomal RNA gene, partial sequence	637	637	7e-178	0.98	362/368
						3	383	3477	909.726	0.00218526	Shewanella amazonensis SB2B, complete genome	461	3631	1e-124	0.89
						25	709	3420	655.566	0.00214943	Shewanella loihica strain PV-4 23S ribosomal RNA gene, complete sequence	1131	1131	0	0.95	677/709	Shewanella loihica PV-4, complete genome	1131	9037	0	0.95	677/709
						30	411	2800	797.017	0.00175977	Halomonas zhanjiangensis strain DSM 21076 23S ribosomal RNA gene, partial sequence	652	652	0	0.98	377/386	Halomonas magadiensis 23S rRNA gene, strain 21 MI	652	652	0	0.98	377/386
						22	854	2144	319.616	0.00134748	Halomonas sp. 1513, complete genome	937	4007	0	0.86
						2	798	2049	290.773	0.00128778	Shewanella putrefaciens strain BCRC 15549 16S-23S ribosomal RNA intergenic spacer, complete sequence	1121	1121	0	0.93	682/732					0.86
						12	2321	1833	108.855	0.00115202	Cutibacterium acnes strain PA_15_1_R1 chromosome, complete genome	4181	12528	0	0.99	2320/2321	Cutibacterium acnes strain PA_12_1_L1 chromosome, complete genome	4181	12528	0	0.99	2320/2321
						28	290	1790	707.931	0.001125	Shewanella amazonensis strain SB2B 23S ribosomal RNA gene, complete sequence	524	524	1e-143	1	290/290	Shewanella amazonensis SB2B, complete genome	524	4194	1e-143	1	290/290
						17	201	1240	747.159	0.000779327	Shewanella japonica strain KCTC 22435, complete genome	313	2495	4e-80	0.95	187/196	Shewanella sp. Pdp11 chromosome, complete genome	304	3015	2e-77	0.94	188/201
						32	366	1079	349.249	0.00067814	Shewanella algae strain SFH3 16S ribosomal RNA gene, partial sequence	661	661	0	1	366/366	Shewanella algae strain 16 16S ribosomal RNA gene, partial sequence	661	661	0	1	366/366
						34	485	1042	250.266	0.000654886	Propionibacterium acnes small subunit ribosomal RNA, complete sequence	782	782	0	0.97	453/467	Cutibacterium acnes JK18.2 gene for 16S ribosomal RNA, partial sequence	780	780	0	0.97	453/467
						41	333	1034	372.823	0.000649858	human
15	1458032	143.6	1456610	0.999	143.4	1	5059	1321546	37397.1	0.90639	Herbaspirillum frisingense strain AA6, complete genome	3882	20987	0	0.95	2364/2497	Herminiimonas arsenicoxydans chromosome, complete sequence	3869	13900	0	0.95	2358/2495
						21	2954	16018	781.559	0.010986	human
						8	514	9341	2299.6	0.00640658	Oceanimonas sp. 21 16S ribosomal RNA gene and 16S-23S ribosomal RNA intergenic spacer, complete sequence; and 23S ribosomal RNA gene, partial sequence	801	801	0	0.99	456/461	Shewanella sp. MR-4, complete genome	801	6581	0	0.95	489/516
						31	426	6572	1854.25	0.00450745	Halomonas sp. strain TA6 16S ribosomal RNA gene, partial sequence	666	666	0	0.95	406/428	Halomonas sp. strain TA22 16S ribosomal RNA gene, partial sequence	666	666	0	0.95	406/428
						41	559	6042	1339.1	0.00414394	Propionibacterium acnes strain 1271-10 16S ribosomal RNA gene, partial sequence	821	821	0	0.93	518/559	Propionibacterium sp. S4-S3 16S ribosomal RNA gene, partial sequence	820	820	0	0.93	523/563
						4	586	5062	1161.89	0.0034718	Shewanella amazonensis strain SB2B 23S ribosomal RNA gene, complete sequence	971	971	0	0.97	567/586	Shewanella amazonensis SB2B, complete genome	971	7771	0	0.97	567/586
						14	767	3844	645.348	0.00263643	Halomonas zhanjiangensis strain DSM 21076 23S ribosomal RNA gene, partial sequence	369	369	6e-97	0.94	229/244
						26	2356	3829	229.66	0.00262614	Cutibacterium acnes strain PA_15_1_R1 chromosome, complete genome	4244	12717	0	0.99	2355/2356	Cutibacterium acnes strain PA_12_1_L1 chromosome, complete genome	4244	12717	0	0.99	2355/2356
						5	346	3756	1199.96	0.00257608	Shewanella loihica strain PV-4 23S ribosomal RNA gene, complete sequence	540	540	2e-148	0.95	326/344	Shewanella denitrificans strain OS217 23S ribosomal RNA gene, complete sequence	540	540	2e-148	0.95	326/344
						2	407	3498	1099.56	0.00239912	Halomonas anticariensis 23S rRNA gene, strain FP35	648	648	0	0.95	388/407	Halomonas xinjiangensis strain TRM 0175 23S ribosomal RNA gene, partial sequence	636	636	3e-177	0.95	388/407
						38	346	3473	1202.28	0.00238198	Shewanella marisflavi strain EP1, complete genome	475	3645	6e-129	0.92	308/335	Shewanella loihica PV-4, complete genome	471	3773	7e-128	0.96	280/291
						34	307	3089	1187.63	0.00211861	Shewanella bicestrii strain JAB-1, complete genome	554	4994	7e-153	1	307/307	Shewanella amazonensis strain SB2B 23S ribosomal RNA gene, complete sequence	554	554	7e-153	1	307/307
						37	323	2971	1036.05	0.00203768	Halomonas subglaciescola strain ACAM 12 genome assembly, chromosome: I	513	2999	2e-140	0.94	313/332	Halomonas axialensis 23S rRNA gene, strain CECT 5812	513	513	2e-140	0.94	313/334
						10	1847	2683	204.847	0.00184015	human
						9	322	2531	942.441	0.0017359	Shewanella sp. MR-7, complete genome	455	3412	5e-123	0.92	297/323	Shewanella sp. MR-4, complete genome	455	3465	5e-123	0.92	297/323
						25	314	2341	891.691	0.00160559	Shewanella bicestrii strain JAB-1, complete genome	544	4896	1e-149	0.98	309/314	Shewanella sp. ANA-3 chromosome 1, complete sequence	544	4896	1e-149	0.98	309/314
						19	331	2340	764.653	0.0016049	Halomonas meridiana partial 23S rRNA gene, strain DSM 5425	529	529	3e-145	0.95	316/331	Halomonas axialensis 23S rRNA gene, strain CECT 5812	526	526	4e-144	0.95	315/331
						16	302	2338	844.394	0.00160353	Halomonas anticariensis 23S rRNA gene, strain FP35	527	527	1e-144	0.99	298/302	Halomonas pacifica partial 23S rRNA gene, strain DSM 4742	522	522	4e-143	0.98	297/302
						6	695	2304	467.594	0.00158021	Shewanella putrefaciens strain BCRC 15549 16S-23S ribosomal RNA intergenic spacer, complete sequence	926	926	0	0.93	567/612					0.83
						39	273	1690	763.348	0.0011591	Shewanella putrefaciens strain BCRC 15549 16S-23S ribosomal RNA intergenic spacer, complete sequence	488	488	9e-133	0.99	272/273	Shewanella putrefaciens strain BCRC 15549 16S-23S ribosomal RNA intergenic spacer, complete sequence	488	488	9e-133	0.99	272/273
						33	392	1661	501.77	0.00113921	Cutibacterium acnes JK18.2 gene for 16S ribosomal RNA, partial sequence	627	627	1e-174	0.95	374/392	Cutibacterium acnes JK17.1 gene for 16S ribosomal RNA, partial sequence	627	627	1e-174	0.95	374/392
						40	363	1583	563.091	0.00108571	Halomonas sp. KJ-4-1-1 genes for 16S ribosomal RNA, internal transcribed spacer 1 and 23S ribosomal RNA, partial and complete sequence, clone: 920	641	687	6e-179	0.99	360/363	Halomonas sp. KJ-5-1-1 genes for 16S ribosomal RNA, internal transcribed spacer 1 and 23S ribosomal RNA, partial and complete sequence, clone: 920	636	689	3e-177	0.99	360/364
						29	309	1458	644.019	0.000999978	Halomonas zhanjiangensis strain DSM 21076 23S ribosomal RNA gene, partial sequence	544	544	1e-149	0.99	306/309	Halomonas anticariensis 23S rRNA gene, strain FP35	544	544	1e-149	0.99	306/309
						15	293	1371	564.567	0.000940309	Halomonas axialensis 23S rRNA gene, strain CECT 5812	522	522	4e-143	0.99	291/292	Halomonas hydrothermalis 23S rRNA gene, strain CECT 5814	522	522	4e-143	0.99	291/292
						42	663	1243	245.733	0.000852519	human

## Sheet: BLAST_localDB
Sample number	Report					Assembly					Blast
	Number of reads	Avg. Length	Number of reads after trim	Percentage trimmed	Avg. Length after trim	Contig	Consensus length	Total read count	Average coverage	Percentage of reads against contig	Species	E value	%Identity
17	949476	148.2	949113	99.96%	148	4	4899	863571	26102.5	0.909524	Herminiimonas_arsenicoxydans_id:1166	0	1
						5	750	1017	179.729	0.00107112	not available
						6	2195	6529	433.596	0.00687642	Cutibacterium_acnes_id:31767	0	1
						14	1035	1056	144.861	0.00111219	Niabella_soli_id:31925	0	0.96
						29	280	1744	660.607	0.0018368	not available
						47	1594	2907	231.624	0.00306169	not available
						65	669	1082	211.668	0.00113958	not available
						83	343	1102	323.831	0.00116064	Sulfitobacter_pseudonitzschiae_id:33946	8.69132	0.95
						91	230	2330	1199.87	0.00245399	Salmonella_enterica_id:27855	5.58335	0.95
						113	307	2321	849.098	0.00244451	Candidatus_Brocadia_anammoxidans_id:15662	7.70117	0.88
						117	326	1391	450.988	0.00146502	not available
18	1,137,848	147.8	1137399	99.96%	147.6	2	4205	1089503	38016.6	0.957512	Streptococcus_sp._id:25549	0	1
						1	1086	6467	845.696	0.00568354	Herminiimonas_arsenicoxydans_id:1166	0	0.95
						3	1286	5826	661.401	0.00512019	Collimonas_arenae_id:26454	5.1018e-111	1
						12	454	3721	1064.18	0.00327021	Bordetella_avium_id:12515	0	0.96
						6	418	2990	922.926	0.00262777	Herbaspirillum_hiltneri_id:24591	7.661e-160	0.91
						4	413	1942	604.801	0.00170673	Herbaspirillum_sp._G8A1_id:13515	3.4335e-164	0.98
						5	312	1616	681.394	0.00142022	Janthinobacterium_sp._N_id:33118	3.3096e-150	0.98
						10	424	1615	497.429	0.00141935	Burkholderia_sp._id:15991	1.9533e-167	0.91
						11	296	1429	624.03	0.00125588	Massilia_sp._TRP5:2-1_id:33081	1.4207e-116	1
						9	240	1172	648.183	0.00103001	Burkholderia_oklahomensis_id:32864	4.7834e-115	0.98
PC	1,249,274	148.2	1248897	99.97%	147.9	1	2671	689235	38079.1	0.551708	Delftia_lacustris_id:1164	0	1
						2	2160	541818	36983.9	0.433706	Delftia_lacustris_id:1164	0	1
						8	1879	2811	219.684	0.00225011	not available
NC	757768	147.9	757524	99.97%	147.7	1	4885	715449	21551	0.944153	Herminiimonas_arsenicoxydans_id:1166	0	1
						19	521	3340	840.685	0.00440768	Shewanella_amazonensis_id:30790	0	0.98
						8	412	2570	820.913	0.00339154	Shewanella_amazonensis_id:30786	1.3626e-175	0.95
						21	536	2180	522.528	0.00287687	Shewanella_pealeana_id:33265	0	0.92
						6	432	2001	639.799	0.00264065	Shewanella_amazonensis_id:30786	0	0.95
						2	397	1805	577.139	0.002382	Shewanella_loihica_id:33698	0	0.97
						28	353	1591	569.397	0.00209959	Halomonas_sp._NIBH_P1H8_id:29934	5.5952e-167	0.97
						13	2074	1487	101.084	0.00196234	Cutibacterium_acnes_id:31763	0	0.98
						11	698	1421	262.211	0.00187524	Acinetobacter_baumannii_id:33841	0	0.91
						10	401	1277	433.564	0.00168521	Shewanella_amazonensis_id:30790	2.7329e-146	0.92
						3	699	1105	198.764	0.00145823	Shewanella_sp._id:21422	1.23777e-96	1
						22	466	1024	287.691	0.00135134	Chromohalobacter_salexigens_id:24362	2.6343e-147	1
23	1488432	147.8	1487880	99.96%	147.6	1	4865	1422102	42999.1	0.955436	Herminiimonas_arsenicoxydans_id:1166	0	1
						4	485	5249	1413.92	0.00352653	Shewanella_loihica_id:33698	0	0.99
						2	337	5207	1989.9	0.00349831	Simiduia_agarivorans_id:26091	3.6e-150	0.95
						10	714	3971	739.821	0.00266791	Shewanella_loihica_id:27843	0	0.94
						9	370	3837	1274.38	0.00257788	Shewanella_sp._id:33699	0	0.99
						5	408	1752	559.255	0.00117708	Halomonas_sp._NIBH_P1H8_id:29934	0	0.95
						3	401	1655	524.786	0.00111191	Halomonas_huangheensis_id:33214	0	0.95
						11	574	1638	383.737	0.00110049	Halomonas_huangheensis_id:33214	0	0.9
						16	446	1386	395.507	0.000931181	Halomonas_campaniensis_id:19620	7.1963e-167	0.96
						22	351	1121	406.575	0.000753142	Shewanella_amazonensis_id:30786	1.23542e-48	1
						31	2089	1032	68.0196	0.000693347	not available
25	1,535,202	147.5	1534464	99.95%	147.3	1	2182	801954	54073.3	0.522377	Streptococcus_dysgalactiae_id:27399	0	1
						2	1740	562400	46975.2	0.366336	Streptococcus_dysgalactiae_id:27399	0	1
						5	823	50933	7974.96	0.0331767	Herbaspirillum_sp._G8A1_id:27277	0	0.89
						4	1713	1689	127.697	0.00110018	Herminiimonas_arsenicoxydans_id:1166	0	0.93
						16	320	1455	522.528	0.000947758	Salmonella_enterica_id:27855	8.05873	0.95
26	1,894,088	147.9	1893575	99.97%	147.7	2	3912	1349459	50862.8	0.712458	Streptococcus_sanguinis_id:20504	0	1
						1	4502	318143	10282.2	0.167966	Herminiimonas_arsenicoxydans_id:1166	0	1
						3	639	169674	38854	0.0895808	Streptococcus_sanguinis_id:31811	0	1
						4	623	37385	8642.07	0.0197377	Herbaspirillum_rubrisubalbicans_id:13339	0	0.92
1	1,301,600	147.9	1301161	99.97%	147.8	1	4897	1241520	37428.7	0.953841	Herminiimonas_arsenicoxydans_id:1166	0	1
						4	2177	6151	407.511	0.00472572	Cutibacterium_acnes_id:31767	0	1
						74	428	2182	576.5	0.0016764	not available
						107	277	1636	596.542	0.00125691	Bacillus_cellulosilyticus_id:26370	6.87605	0.95
						8	1442	1117	103.931	0.000858175	not available
						67	210	1053	585.186	0.000809004	Salmonella_enterica_id:27855	5.03327	0.95
						3	976	1033	150.788	0.000793639	Streptococcus_sp._id:19232	0	0.99
						19	506	1004	266.261	0.000771358	Pelomonas_sp._On15_id:15522	0	1
2	1,928,854	147.9	1928226	99.97%	147.7	1	4890	1856241	55892.7	0.962354	Herminiimonas_arsenicoxydans_id:1166	0	1
						13	2493	8029	464.771	0.00416258	Cutibacterium_acnes_id:31767	0	1
						10	598	1989	421.281	0.00103118	Shewanella_amazonensis_id:30790	0	0.97
						9	388	1858	607.758	0.000963266	Halomonas_elongata_id:25572	0	0.98
						8	728	1498	284.56	0.000776627	Halomonas_huangheensis_id:33214	0	0.91
						5	624	1485	323.641	0.000769887	Shewanella_loihica_id:27843	0	0.97
						31	347	1446	510.571	0.000749668	Cutibacterium_acnes_id:33500	6.2817e-179	1
						4	1068	1404	188.257	0.000727893	Streptococcus_mitis_id:12403	0	1
						71	726	1360	221.322	0.000705082	ID:31013	5.49916	0.84
3	1,492,010	147.7	1491439	0.9996	147.5	2	4726	1366383	42452.4	0.9158	Herminiimonas_arsenicoxydans_id:1166	0	1
						1	2457	2482	145.058	0.00166353	Cutibacterium_acnes_id:31763	0	1
						15	1628	2333	186.041	0.00156366	not available
						5	1037	1986	263.244	0.00133109	Gemella_sp._1754-94_id:28593	0	0.91
						52	746	1974	309.57	0.00132305	not available
						157	298	1774	629.872	0.001189	Acinetobacter_baumannii_id:32059	7.45363	0.81
						109	248	1542	716.101	0.00103351	Treponema_pedis_id:26610	6.07842	0.88
						24	426	1388	377.789	0.000930289	not available
						44	440	1248	369.782	0.000836456	not available
4	1,050,740	146.8	1050219	99.95%	146.7	1	4900	999482	29844.4	0.951217	Herminiimonas_arsenicoxydans_id:1166	0	1
						13	2855	5541	283.415	0.00527343	Escherichia_coli_id:21126	6.374	0.95
						2	640	3163	634.616	0.00301026	Shewanella_amazonensis_id:30786	0	0.96
						14	523	2130	512.566	0.00202714	Shewanella_amazonensis_id:30790	0	0.99
						5	698	1815	323.831	0.00172735	Shewanella_denitrificans_id:31705	2.2326e-112	1
						6	232	1742	921.263	0.00165788	Simiduia_agarivorans_id:26091	3.315e-104	0.96
						9	365	1694	629.685	0.0016122	Halomonas_sp._NIBH_P1H8_id:30645	0	0.99
						10	405	1551	455.341	0.0014761	Shewanella_baltica_id:26093	4.3732e-169	0.93
						4	203	1512	845.867	0.00143899	Halomonas_sp._NIBH_P1H8_id:30645	2.66554e-98	0.99
						11	431	1384	404.241	0.00131717	Chromohalobacter_salexigens_id:24362	8.4672e-128	1
						20	746	1374	246.623	0.00130765	not available
						15	477	1153	312.788	0.00109732	Halomonas_elongata_id:25572	0	0.97
						26	733	1023	178.917	0.0009736	not available
8	1,254,376	147.4	1253848	99.96%	147.2	1	4915	1201706	35862.8	0.958011	Herminiimonas_arsenicoxydans_id:1166	0	1
						7	2854	4285	220.756	0.00341604	Escherichia_coli_id:21126	6.37174	0.95
						9	665	4030	774.331	0.00321275	Shewanella_amazonensis_id:30786	0	0.93
						5	302	3521	1533.69	0.00280697	Shewanella_woodyi_id:28157	3.8905e-149	0.99
						2	442	3320	1026.94	0.00264673	Halomonas_sp._NIBH_P1H8_id:30645	0	0.99
						3	397	2878	914.159	0.00229437	Halomonas_sp._NIBH_P1H8_id:30645	3.7515e-176	0.95
						10	375	1203	365.064	0.000959043	Halomonas_campaniensis_id:19620	8.874e-146	1
9	1987234	146.1	1986166	99.95%	146	1	5017	1942928	56421.3	0.977705	Herminiimonas_arsenicoxydans_id:1166	0	1
						6	1063	2170	280.775	0.00109197	Hyphomicrobium_nitrativorans_id:23158	0	0.91
						8	301	1759	720.093	0.00088515	Chromohalobacter_salexigens_id:24362	1.353e-148	0.99
10	1,789,818	146	1788739	99.94%	145.8	1	4492	1529579	49325.9	0.8546	Herminiimonas_arsenicoxydans_id:1166	0	1
						32	364	32647	8039	0.0182404	Streptococcus_oralis_id:33656	2.1614e-115	0.95
						10	2399	6412	371.012	0.00358249	Cutibacterium_acnes_id:11943	0	1
						7	855	5068	844.383	0.00283157	Enterococcus_faecium_id:32397	0	1
						3	506	3905	1037.81	0.00218179	Enterococcus_faecium_id:32966	0	1
						2	1100	3892	507.218	0.00217452	Streptococcus_sp._id:26418	0	0.98
						4	482	2340	683.079	0.0013074	Enterococcus_faecium_id:32966	0	0.96
						9	932	1568	230.516	0.000876067	Staphylococcus_saccharolyticus_id:1044	0	0.94
						6	915	1514	239.302	0.000845896	Staphylococcus_saccharolyticus_id:1044	0	0.97
						30	406	1497	497.451	0.000836398	Cutibacterium_acnes_id:33179	0	1
						15	362	1470	530.732	0.000821313	Enterococcus_faecium_id:32966	0	1
						18	243	1443	749.897	0.000806227	Enterococcus_faecium_id:32966	1.218e-122	1
						14	298	1260	540.013	0.000703982	Streptococcus_oralis_id:33662	1.0984e-149	0.99
						28	1124	1145	146.491	0.00063973	Pelomonas_sp._On15_id:15522	0	1
						58	263	1055	467.882	0.000589445	Salmonella_enterica_id:27855	6.49099	0.95
11	1,561,444	147.2	1560666	99.95%	147	1	4879	1498117	45040.3	0.959443	Herminiimonas_arsenicoxydans_id:1166	0	1
						5	2438	4590	273.365	0.00293959	Cutibacterium_acnes_id:31767	0	1
						63	357	1448	467.017	0.000927347	not available
						7	688	1346	271.318	0.000862023	Facklamia_languida_id:26724	0	0.94
						14	465	1215	338.163	0.000778126	Cutibacterium_acnes_id:33500	0	1
12	1273566	138.6	1271023	99.8%	138.5	1	4979	1211293	33733.6	0.951103	Herminiimonas_arsenicoxydans_id:1166	0	1
						2	2355	2030	111.707	0.00159395	not available
						18	2855	1995	96.7335	0.00156647	Escherichia_coli_id:21126	6.374	0.95
						89	293	1795	600.201	0.00140943	not available
						122	287	1172	418.592	0.000920251	Salmonella_enterica_id:27855	7.15109	0.95
						94	203	1075	520.99	0.000844087	Salmonella_enterica_id:27855	4.84074	0.95
						83	311	1031	330.187	0.000809538	not available
13	1444700	142	1442651	99.86%	141.9	1	4888	1410085	40904.8	0.97604	Herminiimonas_arsenicoxydans_id:1166	0	1
						10	1378	1419	142.733	0.000982211	Streptococcus_parasanguinis_id:33252	0	1
						6	350	1171	393.56	0.000810549	Tetragenococcus_halophilus_id:31819	8.88385	0.95
16	1,284,052	147.4	1283482	99.96%	147.2	1	4993	1244800	36580	0.969431	Herminiimonas_arsenicoxydans_id:1166	0	1
						2	374	2375	816.727	0.00184961	Simiduia_agarivorans_id:26091	2.0791e-166	0.95
						29	2672	1487	81.1624	0.00115805	Escherichia_coli_id:21126	5.9611	0.95
						3	369	1347	445.813	0.00104902	Shewanella_amazonensis_id:30790	8.7206e-146	0.92
						11	303	1257	503.782	0.000978932	Halomonas_elongata_id:25572	1.4577e-116	1
19	1232344	147.6	1231813	0.9996	147.4	1	4886	1211455	36431.6	0.983049	Herminiimonas_arsenicoxydans_id:1166	0	1
						2	816	1223	191.075	0.000992418	Chromohalobacter_salexigens_id:24362	0	0.9
20	1684158	146	1683096	0.9994	145.9	1	4323	1252007	42116.4	0.743402	Ureaplasma_parvum_id:27397	0	1
						2	4994	411312	12084.9	0.244224	Herminiimonas_arsenicoxydans_id:1166	0	1
21	938254	145.4	937520	0.9992	145.4	2	4431	572496	18693.8	0.610172	Ureaplasma_parvum_id:27397	0	1
						1	4861	284410	8533.99	0.303127	Herminiimonas_arsenicoxydans_id:1166	0	1
						3	2310	2633	164.384	0.00280628	Cutibacterium_acnes_id:12267	0	1
						85	368	2538	821.09	0.00270502	Salmonella_enterica_id:27855	9.34949	0.95
						106	397	2363	672.7	0.00251851	not available
						5	1698	1711	134.863	0.0018236	not available
						42	1120	1642	170.784	0.00175006	not available
						15	498	1292	357.309	0.00137703	not available
						94	365	1157	310.586	0.00123314	Salmonella_enterica_id:27855	9.267	0.95
22	1133368	147.4	1132896	0.9996	147.3	1	4907	1112043	33.318,11	0.981184	Herminiimonas_arsenicoxydans_id:1166	0	1
24	1544598	147.6	1544090	0.9997	147.5	1	4865	1489130	45035.2	0.964089	Herminiimonas_arsenicoxydans_id:1166	0	1
						4	1705	4319	362.757	0.0027962	Cutibacterium_acnes_id:31767	0	1
						7	449	3083	852.236	0.00199599	Halomonas_sp._NIBH_P1H8_id:29934	0	0.97
						2	946	1273	171.796	0.000824163	Niastella_koreensis_id:24584	0	0.81
						24	513	1209	309.173	0.000782728	Halomonas_huangheensis_id:33214	0	0.91
						12	817	1206	176.12	0.000780786	Sphingomonas_endophytica_id:21392	0	0.88
						100	396	1105	257.745	0.000715396	not available
						8	324	1098	448.17	0.000710865	Cutibacterium_acnes_id:33179	1.785e-166	1
						6	372	1023	336.874	0.000662308	Sphingomonas_taxi_id:19608	1.6968e-167	0.95
27	1527928	147.8	1527380	0.9996	147.6	1	4950	1111064	33102.9	0.72717	Herminiimonas_arsenicoxydans_id:1166	0	1
						2	2344	92829	5742.89	0.0607548	Actinotignum_schaalii_id:29641	0	0.97
						7	1392	60247	6252.68	0.0394305	Actinotignum_schaalii_id:29641	0	0.98
						18	2001	41114	2963.75	0.0269083	Aerococcus_urinae_id:19370	0	1
						8	969	34336	4953.54	0.0224723	Aerococcus_urinae_id:15627	0	1
						12	890	19149	3070.96	0.0125327	Aerococcus_urinae_id:26906	0	1
						17	713	12824	2597.25	0.00839307	Actinotignum_schaalii_id:29641	0	0.99
						28	390	9017	3119.94	0.00590146	Actinotignum_schaalii_id:29641	3.2312e-145	0.94
						3	2220	8291	528.624	0.0054263	Cutibacterium_acnes_id:20242	0	1
						11	324	8267	3420.67	0.0054106	Aerococcus_urinae_id:26906	1.785e-166	1
						14	442	8094	2578.56	0.00529737	Actinotignum_schaalii_id:25727	0	0.99
						22	214	4469	2454.55	0.00292488	Aerococcus_urinae_id:27052	5.8375e-107	1
						21	1250	4371	486.719	0.00286074	Streptococcus_pneumoniae_id:27391	0	1
						9	560	4216	1052.42	0.00275929	Cutibacterium_acnes_id:30744	0	0.99
						10	372	3216	1037.78	0.00210481	Actinotignum_schaalii_id:25727	1.6998e-129	0.93
						6	584	2752	641.022	0.00180113	Cutibacterium_acnes_id:33179	0	0.99
						13	573	2660	601.152	0.00174092	Staphylococcus_hominis_id:1033	0	0.94
						49	437	2475	721.911	0.00161984	Staphylococcus_hominis_id:1033	4.7444e-169	0.91
						88	299	1700	678.15	0.00111262	Salmonella_enterica_id:27855	7.48114	0.95
						41	409	1623	467.562	0.00106222	not available
						4	1152	1601	192.468	0.00104782	Corynebacterium_pseudotuberculosis_id:25520	0	1
						67	275	1396	630.014	0.000913656	not available
						50	358	1352	400.123	0.000884858	not available
						196	319	1110	414.122	0.000726474	Sulfitobacter_pseudonitzschiae_id:33946	8.03122	0.95
						45	618	1007	221.553	0.000659062	not available
28	1180534	147.3	1180027	0.9996	147.1	1	4883	1150091	34581.9	0.974213	Herminiimonas_arsenicoxydans_id:1166	0	1
						4	1873	1226	93.976	0.00103851	Cutibacterium_acnes_id:31767	0	1
						45	388	1189	297.412	0.00100717	not available
						21	543	1044	242.262	0.000884346	Halomonas_sp._NIBH_P1H8_id:30641	0	0.98
						6	696	1007	188.649	0.000853004	Pelomonas_sp._On15_id:15522	0	1
5	1713330	147.4	1712580	0.9996	147.3	1	4883	1683777	50672.7	0.982751	Herminiimonas_arsenicoxydans_id:1166	0	1
						2	2853	1908	98.2583	0.00111362	Escherichia_coli_id:21126	6.36949	0.95
						27	380	1406	480.924	0.000820624	Shewanella_frigidimarina_id:21433	6.9145e-160	0.97
						10	412	1135	362.51	0.000662453	Halomonas_huangheensis_id:33214	6.1918e-161	0.9
6	1036390	147.7	1035989	0.9996	147.6	1	4865	1023363	30987	0.98743	Herminiimonas_arsenicoxydans_id:1166	0	1
						14	526	1070	271.787	0.00103243	Halomonas_sp._NIBH_P1H8_id:29934	0	0.98
7	1481404	147.4	1480736	0.9995	147.2	1	4991	1440911	42414	0.972666	Herminiimonas_arsenicoxydans_id:1166	0	1
						7	388	2193	701.454	0.00148035	Halomonas_sp._NIBH_P1H8_id:29934	0	0.99
						3	1073	2068	275.834	0.00139597	Cutibacterium_acnes_id:31763	0	1
						4	1017	1579	215.606	0.00106588	Dermacoccus_nishinomiyaensis_id:12746	0	0.97
						2	2848	1547	79.0105	0.00104428	Escherichia_coli_id:21126	6.35821	0.95
						38	684	1185	220.798	0.000799917	Dermacoccus_nishinomiyaensis_id:12746	0	0.99
						37	2326	1139	64.4785	0.000768865	not available
						15	549	1027	263.335	0.000693261	Cutibacterium_acnes_id:33179	0	1
14	1591116	142	1589207	0.9988	141.9	1	4767	1496198	44395.4	0.940345	Herminiimonas_arsenicoxydans_id:1166	0	1
						19	2855	7940	396.161	0.00499021	Escherichia_coli_id:21126	6.374	0.95
						6	394	5346	1597.04	0.00335991	Halomonas_sp._NIBH_P1H8_id:30645	5.1722e-168	0.93
						18	463	4579	1163.23	0.00287785	Shewanella_loihica_id:33698	0	0.94
						14	346	4313	1407.92	0.00271068	Halomonas_sp._NIBH_P1H8_id:30645	7.1513e-153	0.96
						4	392	3675	1189.74	0.0023097	Simiduia_agarivorans_id:26091	2.6646e-165	0.95
						3	383	3477	909.726	0.00218526	Shewanella_amazonensis_id:30790	6.1225e-129	1
						25	709	3420	655.566	0.00214943	Shewanella_loihica_id:32019	0	0.95
						30	411	2800	797.017	0.00175977	Halomonas_sp._NIBH_P1H8_id:29934	0	0.97
						22	854	2144	319.616	0.00134748	Halomonas_huangheensis_id:13350	5.3013e-134	1
						2	798	2049	290.773	0.00128778	Shewanella_amazonensis_id:30786	3.80572e-91	1
						12	2321	1833	108.855	0.00115202	Cutibacterium_acnes_id:22568	0	1
						28	290	1790	707.931	0.001125	Shewanella_amazonensis_id:30790	4.5328e-148	1
						17	201	1240	747.159	0.000779327	Shewanella_baltica_id:32014	5.09172e-82	0.94
						32	366	1079	349.249	0.00067814	Shewanella_loihica_id:33698	5.1045e-155	0.96
						34	485	1042	250.266	0.000654886	Cutibacterium_acnes_id:33179	0	0.97
						41	333	1034	372.823	0.000649858	Staphylococcus_aureus_id:32604	8.41628	0.95
15	1458032	143.6	1456610	0.999	143.4	1	5059	1321546	37397.1	0.90639	Herminiimonas_arsenicoxydans_id:1166	0	1
						21	2954	16018	781.559	0.010986	Escherichia_coli_id:21126	6.59737	0.95
						8	514	9341	2299.6	0.00640658	Shewanella_sp._id:21422	0	0.98
						31	426	6572	1854.25	0.00450745	Halomonas_huangheensis_id:33214	0	0.94
						41	559	6042	1339.1	0.00414394	Propionibacterium_sp._V07/12348_id:24742	0	0.93
						4	586	5062	1161.89	0.0034718	Shewanella_amazonensis_id:30790	0	0.97
						14	767	3844	645.348	0.00263643	Halomonas_huangheensis_id:13350	2.4566e-131	1
						26	2356	3829	229.66	0.00262614	Cutibacterium_acnes_id:22568	0	1
						5	346	3756	1199.96	0.00257608	Shewanella_loihica_id:33698	7.1513e-153	0.95
						2	407	3498	1099.56	0.00239912	Halomonas_campaniensis_id:19620	4.6941e-175	0.93
						38	346	3473	1202.28	0.00238198	Shewanella_loihica_id:33698	3.0435e-132	1
						34	307	3089	1187.63	0.00211861	Shewanella_sp._id:33699	2.8498e-157	1
						37	323	2971	1036.05	0.00203768	Halomonas_sp._NIBH_P1H8_id:30645	2.4751e-139	0.93
						10	1847	2683	204.847	0.00184015	not available
						9	322	2531	942.441	0.0017359	Shewanella_sp._id:30793	2.1638e-127	0.99
						25	314	2341	891.691	0.00160559	Shewanella_sp._id:33699	5.2813e-154	0.98
						19	331	2340	764.653	0.0016049	Halomonas_sp._NIBH_P1H8_id:29934	1.5011e-148	0.95
						16	302	2338	844.394	0.00160353	Halomonas_elongata_id:25572	2.991e-144	0.98
						6	695	2304	467.594	0.00158021	Shewanella_sp._id:21422	6.3736e-94	1
						39	273	1690	763.348	0.0011591	Shewanella_denitrificans_id:31709	4.55087e-40	0.97
						33	392	1661	501.77	0.00113921	Cutibacterium_acnes_id:33500	7.1439e-179	0.95
						40	363	1583	563.091	0.00108571	Halomonas_campaniensis_id:15035	2.623e-133	0.93
						29	309	1458	644.019	0.000999978	Halomonas_sp._NIBH_P1H8_id:29934	2.6881e-151	0.98
						15	293	1371	564.567	0.000940309	Halomonas_campaniensis_id:19620	1.9494e-146	0.99
						42	663	1243	245.733	0.000852519	Treponema_pedis_id:26610	5.00282	0.86

## Sheet: Summary of BLASTs
Sample number	Report			Assembly					Local DB_BLAST			NCBI_BLAST
	Number of reads	Number of reads after trim	Percentage trimmed	Contig	Consensus length	Total read count	Average coverage	Percentage of reads against contig	Species	E value	%Identity	Species	E value	%Identity	Species	E value	% Identity
17	949476	949113	99.96%	4	4899	863571	26102.5	0.909872	Herminiimonas_arsenicoxydans_id:1166	0	1	Herbaspirillum frisingense strain AA6, complete genome	0	0.95	Herminiimonas arsenicoxydans chromosome, complete sequence	0	0.94
				5	750	1017	179.729	0.00107153	not available			human
				6	2195	6529	433.596	0.00687905	Cutibacterium_acnes_id:31767	0	1	Cutibacterium acnes strain PA_15_1_R1 chromosome, complete genome	0	0.99	Cutibacterium acnes strain PA_12_1_L1 chromosome, complete genome	0	0.99
				14	1035	1056	144.861	0.00111262	Niabella_soli_id:31925	0	0.96	Filimonas lacunae DNA, complete genome, strain: NBRC 104114	0	0.92	Arachidicoccus sp. BS20, complete genome	0	0.89
				29	280	1744	660.607	0.00183751	not available			human
				47	1594	2907	231.624	0.00306286	not available			human
				65	669	1082	211.668	0.00114001	not available			human
				83	343	1102	323.831	0.00116108	Sulfitobacter_pseudonitzschiae_id:33946	8.69132	0.95	human
				91	230	2330	1199.87	0.00245492	Salmonella_enterica_id:27855	5.58335	0.95	human
				113	307	2321	849.098	0.00244544	Candidatus_Brocadia_anammoxidans_id:15662	7.70117	0.88	human
				117	326	1391	450.988	0.00146558	not available			human
18	1,137,848	1137399	99.96%	2	4205	1089503	38016.6	0.95789	Streptococcus_sp._id:25549	0	1	Streptococcus sp. A12, complete genome	0	0.99	Streptococcus sp. I-G2, complete genome	0	0.99
				1	1086	6467	845.696	0.00568578	Herminiimonas_arsenicoxydans_id:1166	0	0.95	Herminiimonas arsenicoxydans 23S ribosomal RNA gene, complete sequence	0	0.95	Herminiimonas arsenicoxydans chromosome, complete sequence	0	0.95
				3	1286	5826	661.401	0.00512221	Collimonas_arenae_id:26454	5.1018e-111	1	Massilia putida strain 6NM-7T, complete genome	1e-109	0.93	Collimonas arenae strain Ter282, complete genome	6e-108	0.93
				12	454	3721	1064.18	0.0032715	Bordetella_avium_id:12515	0	0.96	Herbaspirillum sp. ZX7 16S ribosomal RNA gene, partial sequence	0	0.96	Massilia sp. YMA4 16S ribosomal RNA gene, partial sequence	0	0.96
				6	418	2990	922.926	0.0026288	Herbaspirillum_hiltneri_id:24591	7.661e-160	0.91	Herbaspirillum sp. meg3, complete genome	7e-158	0.91	Herbaspirillum frisingense strain AA6, complete genome	7e-158	0.91
				4	413	1942	604.801	0.0017074	Herbaspirillum_sp._G8A1_id:13515	3.4335e-164	0.98	Undibacterium squillarum strain CMJ-15 16S ribosomal RNA, partial sequence	5e-166	0.93	Undibacterium sp. NBGD59 16S ribosomal RNA gene, partial sequence	2e-164	0.92
				5	312	1616	681.394	0.00142079	Janthinobacterium_sp._N_id:33118	3.3096e-150	0.98	Janthinobacterium agaricidamnosum NBRC 102515 = DSM 9628, complete genome	2e-145	0.97	Burkholderia phytofirmans strain PsJN 23S ribosomal RNA gene, complete sequence	2e-145	0.97
				10	424	1615	497.429	0.00141991	Burkholderia_sp._id:15991	1.9533e-167	0.91	Undibacterium oligocarboniphilum strain EM 1 16S ribosomal RNA gene, partial sequence	0	0.99	Bacterium PH2(2012) strain PH2 16S ribosomal RNA gene, partial sequence	0	0.97
				11	296	1429	624.03	0.00125638	Massilia_sp._TRP5:2-1_id:33081	1.4207e-116	1	Undibacterium sp. EC-HK046 partial 16S rRNA gene, strain EC-HK046	2e-126	0.98	Undibacterium oligocarboniphilum strain EM 1 16S ribosomal RNA gene, partial sequence	2e-126	0.98
				9	240	1172	648.183	0.00103042	Burkholderia_oklahomensis_id:32864	4.7834e-115	0.98	Burkholderia sp. BDU6 chromosome 2, complete sequence	3e-111	0.98	Burkholderia sp. BDU6 chromosome 1, complete sequence	3e-111	0.98
PC	1,249,274	1248897	99.97%	1	2671	689235	38079.1	0.551875	Delftia_lacustris_id:1164	0	1	Delftia acidovorans strain RAY209 genome	0	0.99	Delftia acidovorans isolate ANG1, complete genome	0	0.99
				2	2160	541818	36983.9	0.433837	Delftia_lacustris_id:1164	0	1	Delftia tsuruhatensis strain CM13, complete genome	0	0.99	Delftia acidovorans strain RAY209 genome	0	0.99
				8	1879	2811	219.684	0.00225079	not available			Delftia tsuruhatensis strain CM13, complete genome	0	0.99	Delftia acidovorans isolate ANG1, complete genome	0	0.95
NC	757768	757524	99.97%	1	4885	715449	21551	0.944457	Herminiimonas_arsenicoxydans_id:1166	0	1	Herbaspirillum frisingense strain AA6, complete genome	0	0.95	Herminiimonas arsenicoxydans chromosome, complete sequence	0	0.94
				19	521	3340	840.685	0.0044091	Shewanella_amazonensis_id:30790	0	0.98	Shewanella amazonensis strain SB2B 23S ribosomal RNA gene, complete sequence	0	0.98	Shewanella amazonensis SB2B, complete genome	0	0.98
				8	412	2570	820.913	0.00339263	Shewanella_amazonensis_id:30786	1.3626e-175	0.95	Shewanella amazonensis strain SB2B 23S ribosomal RNA gene, complete sequence	2e-171	0.95	Shewanella amazonensis SB2B, complete genome	2e-171	0.95
				21	536	2180	522.528	0.0028778	Shewanella_pealeana_id:33265	0	0.92	Halomonas sp. EP33 16S rRNA gene	0	0.95	Halomonas sp. SCSWE12 16S ribosomal RNA gene, partial sequence	0	0.95
				6	432	2001	639.799	0.0026415	Shewanella_amazonensis_id:30786	0	0.95	Shewanella amazonensis SB2B, complete genome	0	0.95	Shewanella amazonensis strain SB2B 23S ribosomal RNA gene, complete sequence	0	0.94
				2	397	1805	577.139	0.00238276	Shewanella_loihica_id:33698	0	0.97	Shewanella algae strain RM2 16S ribosomal RNA gene, partial sequence	0	0.98	Shewanella sp. MA667 partial 16S rRNA gene, isolate MA667	0	0.98
				28	353	1591	569.397	0.00210026	Halomonas_sp._NIBH_P1H8_id:29934	5.5952e-167	0.97	Halomonas magadiensis 23S rRNA gene, strain 21 MI	3e-176	0.99	Halomonas hydrothermalis strain Y2 chromosome, complete genome	4e-175	0.99
				13	2074	1487	101.084	0.00196297	Cutibacterium_acnes_id:31763	0	0.98	Propionibacterium acnes TypeIA2 P.acn33, complete genome	0	0.98	Propionibacterium acnes TypeIA2 P.acn17, complete genome	0	0.98
				11	698	1421	262.211	0.00187585	Acinetobacter_baumannii_id:33841	0	0.91	Acinetobacter sp. ACNIH2 chromosome, complete genome	0	0.91	Acinetobacter pittii strain WCHAP005069 chromosome, complete genome	0	0.91
				10	401	1277	433.564	0.00168576	Shewanella_amazonensis_id:30790	2.7329e-146	0.92	Shewanella amazonensis strain SB2B 23S ribosomal RNA gene, complete sequence	5e-142	0.9	Shewanella amazonensis SB2B, complete genome	5e-142	0.9
				3	699	1105	198.764	0.0014587	Shewanella_sp._id:21422	1.23777e-96	1	Shewanella putrefaciens strain BCRC 15549 16S-23S ribosomal RNA intergenic spacer, complete sequence	0	0.93	Shewanella sp. MR-4, complete genome		0.88
				22	466	1024	287.691	0.00135177	Chromohalobacter_salexigens_id:24362	2.6343e-147	1	Halomonas aestuarii strain Hb3, complete genome	9e-177	0.91	Halomonas sp. Sa6-1I genes for 16S ribosomal RNA, internal transcribed spacer 1 and 23S ribosomal RNA, partial and complete sequence, clone: 1190		0.88
23	1488432	1487880	99.96%	1	4865	1422102	42999.1	0.955791	Herminiimonas_arsenicoxydans_id:1166	0	1	Herbaspirillum frisingense strain AA6, complete genome	0	0.95	Herminiimonas arsenicoxydans chromosome, complete sequence	0	0.94
				4	485	5249	1413.92	0.00352784	Shewanella_loihica_id:33698	0	0.99	Shewanella algae strain S21 16S ribosomal RNA gene, partial sequence	0	1	Shewanella upenei strain B 16S ribosomal RNA gene, partial sequence	0	1
				2	337	5207	1989.9	0.00349961	Simiduia_agarivorans_id:26091	3.6e-150	0.95	Shewanella haliotis strain SCAU-030 16S ribosomal RNA gene, partial sequence	1e-156	0.97	Shewanella algae strain SFH3 16S ribosomal RNA gene, partial sequence	1e-156	0.97
				10	714	3971	739.821	0.0026689	Shewanella_loihica_id:27843	0	0.94	Shewanella loihica PV-4, complete genome	0	0.94	Shewanella loihica strain PV-4 23S ribosomal RNA gene, complete sequence	0	0.94
				9	370	3837	1274.38	0.00257884	Shewanella_sp._id:33699	0	0.99	Shewanella bicestrii strain JAB-1, complete genome	0	0.99	Shewanella amazonensis strain SB2B 23S ribosomal RNA gene, complete sequence	0	0.99
				5	408	1752	559.255	0.00117751	Halomonas_sp._NIBH_P1H8_id:29934	0	0.95	Halomonas sp. strain 38 16S ribosomal RNA gene, partial sequence	0	0.97	Halomonas hydrothermalis strain Y2 chromosome, complete genome	0	0.97
				3	401	1655	524.786	0.00111232	Halomonas_huangheensis_id:33214	0	0.95	Halomonas sp. YIM 90512 16S ribosomal RNA gene, partial sequence	0	0.98	Halomonas phoceae strain CCUG 5096 16S ribosomal RNA gene, partial sequence	0	0.97
				11	574	1638	383.737	0.0011009	Halomonas_huangheensis_id:33214	0	0.9	Halomonas xinjiangensis strain TRM 0175 23S ribosomal RNA gene, partial sequence	0	0.93	Halomonas cupida partial 23S rRNA gene, strain DSM 4740	0	0.93
				16	446	1386	395.507	0.000931527	Halomonas_campaniensis_id:19620	7.1963e-167	0.96	Halomonas meridiana partial 23S rRNA gene, strain DSM 5425	4e-175	0.99	Halomonas aquamarina partial 23S rRNA gene, strain DSM 30161	4e-175	0.99
				22	351	1121	406.575	0.000753421	Shewanella_amazonensis_id:30786	1.23542e-48	1	Shewanella putrefaciens strain BCRC 15549 16S-23S ribosomal RNA intergenic spacer, complete sequence	4e-175	0.99	Shewanella putrefaciens strain BCRC 15549 16S-23S ribosomal RNA intergenic spacer, complete sequence	3e-157	0.99
				31	2089	1032	68.0196	0.000693604	not available			human
25	1,535,202	1534464	99.95%	1	2182	801954	54073.3	0.522628	Streptococcus_dysgalactiae_id:27399	0	1	Streptococcus dysgalactiae subsp. equisimilis AC-2713, complete genome	0	1	Streptococcus dysgalactiae subsp. equisimilis ATCC 12394, complete genome	0	0.99
				2	1740	562400	46975.2	0.366512	Streptococcus_dysgalactiae_id:27399	0	1	Streptococcus dysgalactiae subsp. equisimilis AC-2713, complete genome	0	1	Streptococcus dysgalactiae subsp. equisimilis GGS_124 DNA, complete genome	0	0.99
				5	823	50933	7974.96	0.0331927	Herbaspirillum_sp._G8A1_id:27277	0	0.89	Undibacterium oligocarboniphilum strain EM 1 16S ribosomal RNA gene, partial sequence	0	0.94	Beta proteobacterium BIWA32 gene for 16S ribosomal RNA, partial sequence	0	0.92
				4	1713	1689	127.697	0.00110071	Herminiimonas_arsenicoxydans_id:1166	0	0.93	Herminiimonas arsenicoxydans 23S ribosomal RNA gene, complete sequence	0	0.93	Herminiimonas arsenicoxydans chromosome, complete sequence	0	0.93
				16	320	1455	522.528	0.000948214	Salmonella_enterica_id:27855	8.05873	0.95	human
26	1,894,088	1893575	99.97%	2	3912	1349459	50862.8	0.712651	Streptococcus_sanguinis_id:20504	0	1	Streptococcus sanguinis SK36, complete genome	0	0.99	Streptococcus gordonii strain IE35, complete genome	0	0.97
				1	4502	318143	10282.2	0.168012	Herminiimonas_arsenicoxydans_id:1166	0	1	Herbaspirillum frisingense strain AA6, complete genome	0	0.95	Herminiimonas arsenicoxydans chromosome, complete sequence	0	0.95
				3	639	169674	38854	0.0896051	Streptococcus_sanguinis_id:31811	0	1	Streptococcus sanguinis gene for 16S ribosomal RNA, partial sequence, strain: SK1284_K2-1	0	1	Streptococcus sanguinis gene for 16S ribosomal RNA, partial sequence, strain: SK1282_P23	0	0.99
				4	623	37385	8642.07	0.0197431	Herbaspirillum_rubrisubalbicans_id:13339	0	0.92	Undibacterium oligocarboniphilum strain EM 1 16S ribosomal RNA gene, partial sequence	0	1	Bacterium PH2(2012) strain PH2 16S ribosomal RNA gene, partial sequence	0	0.98
1	1,301,600	1301161	99.97%	1	4897	1241520	37428.7	0.954163	Herminiimonas_arsenicoxydans_id:1166	0	1	Herbaspirillum frisingense strain AA6, complete genome	0	0.95	Herminiimonas arsenicoxydans chromosome, complete sequence	0	0.94
				4	2177	6151	407.511	0.00472732	Cutibacterium_acnes_id:31767	0	1	Cutibacterium acnes strain PA_15_1_R1 chromosome, complete genome	0	1	Cutibacterium acnes strain PA_12_1_L1 chromosome, complete genome	0	1
				74	428	2182	576.5	0.00167696	not available			human
				107	277	1636	596.542	0.00125734	Bacillus_cellulosilyticus_id:26370	6.87605	0.95	human
				8	1442	1117	103.931	0.000858464	not available			human
				67	210	1053	585.186	0.000809277	Salmonella_enterica_id:27855	5.03327	0.95	human
				3	976	1033	150.788	0.000793906	Streptococcus_sp._id:19232	0	0.99	Streptococcus sp. oral taxon 064 strain W10853 sequence	0	0.99	Streptococcus oralis strain S.MIT/ORALIS-351, complete genome	0	0.99
				19	506	1004	266.261	0.000771619	Pelomonas_sp._On15_id:15522	0	1	Pelomonas aquatica ITS1, strain CCUG 52428	0	1	Pelomonas saccharophila ITS1, type strain ATCC 15946T	3e-170	0.93
2	1,928,854	1928226	99.97%	1	4890	1856241	55892.7	0.962668	Herminiimonas_arsenicoxydans_id:1166	0	1	Herbaspirillum frisingense strain AA6, complete genome	0	0.95	Herminiimonas arsenicoxydans chromosome, complete sequence	0	0.94
				13	2493	8029	464.771	0.00416393	Cutibacterium_acnes_id:31767	0	1	Cutibacterium acnes strain PA_15_1_R1 chromosome, complete genome	0	1	Cutibacterium acnes strain PA_12_1_L1 chromosome, complete genome	0	1
				10	598	1989	421.281	0.00103152	Shewanella_amazonensis_id:30790	0	0.97	Shewanella amazonensis strain SB2B 23S ribosomal RNA gene, complete sequence	0	0.97	Shewanella amazonensis SB2B, complete genome	0	0.97
				9	388	1858	607.758	0.00096358	Halomonas_elongata_id:25572	0	0.98	Halomonas anticariensis 23S rRNA gene, strain FP35	0	0.99	Halomonas pacifica partial 23S rRNA gene, strain DSM 4742	0	0.99
				8	728	1498	284.56	0.00077688	Halomonas_huangheensis_id:33214	0	0.91	Halomonas xinjiangensis strain TRM 0175 23S ribosomal RNA gene, partial sequence	0	0.93	Halomonas organivorans 23S rRNA gene, strain G-16.1	0	0.92
				5	624	1485	323.641	0.000770138	Shewanella_loihica_id:27843	0	0.97	Shewanella loihica PV-4, complete genome	0	0.97	Shewanella loihica strain PV-4 23S ribosomal RNA gene, complete sequence	0	0.97
				31	347	1446	510.571	0.000749912	Cutibacterium_acnes_id:33500	6.2817e-179	1	Cutibacterium acnes JK18.2 gene for 16S ribosomal RNA, partial sequence	1e-174	1	Cutibacterium acnes JK17.1 gene for 16S ribosomal RNA, partial sequence	1e-174	1
				4	1068	1404	188.257	0.00072813	Streptococcus_mitis_id:12403	0	1	Streptococcus oralis strain FDAARGOS_367 chromosome, complete genome	0	0.99	Streptococcus pneumoniae MDRSPN001 DNA, complete genome	0	0.99
				71	726	1360	221.322	0.000705312	ID:31013	5.49916	0.84	human
3	1,492,010	1491439	0.9996	2	4726	1366383	42452.4	0.916151	Herminiimonas_arsenicoxydans_id:1166	0	1	Herbaspirillum frisingense strain AA6, complete genome	0	0.95	Herminiimonas arsenicoxydans chromosome, complete sequence	0	0.94
				1	2457	2482	145.058	0.00166416	Cutibacterium_acnes_id:31763	0	1	Propionibacterium acnes TypeIA2 P.acn33, complete genome	0	1	Propionibacterium acnes TypeIA2 P.acn17, complete genome	0	0.99
				15	1628	2333	186.041	0.00156426	not available			human
				5	1037	1986	263.244	0.0013316	Gemella_sp._1754-94_id:28593	0	0.91	Gemella sp. oral taxon 928, complete genome	0	0.91	Salinicoccus sp. BAB 3246 strain BAB3246, complete genome		0.82
				52	746	1974	309.57	0.00132355	not available			not found
				157	298	1774	629.872	0.00118946	Acinetobacter_baumannii_id:32059	7.45363	0.81	human
				109	248	1542	716.101	0.0010339	Treponema_pedis_id:26610	6.07842	0.88	human
				24	426	1388	377.789	0.000930645	not available			human
				44	440	1248	369.782	0.000836776	not available			human
4	1,050,740	1050219	99.95%	1	4900	999482	29844.4	0.951689	Herminiimonas_arsenicoxydans_id:1166	0	1	Herbaspirillum frisingense strain AA6, complete genome	0	0.95	Herminiimonas arsenicoxydans chromosome, complete sequence	0	0.94
				13	2855	5541	283.415	0.00527604	Escherichia_coli_id:21126	6.374	0.95	human
				2	640	3163	634.616	0.00301175	Shewanella_amazonensis_id:30786	0	0.96	Shewanella amazonensis SB2B, complete genome	0	0.96	Shewanella amazonensis strain SB2B 23S ribosomal RNA gene, complete sequence	0	0.96
				14	523	2130	512.566	0.00202815	Shewanella_amazonensis_id:30790	0	0.99	Shewanella amazonensis strain SB2B 23S ribosomal RNA gene, complete sequence	0	0.99	Shewanella amazonensis SB2B, complete genome	0	0.99
				5	698	1815	323.831	0.00172821	Shewanella_denitrificans_id:31705	2.2326e-112	1	Shewanella putrefaciens strain BCRC 15549 16S-23S ribosomal RNA intergenic spacer, complete sequence	0	0.99	Shewanella putrefaciens strain BCRC 15549 16S-23S ribosomal RNA intergenic spacer, complete sequence	4e-169	0.99
				6	232	1742	921.263	0.0016587	Simiduia_agarivorans_id:26091	3.315e-104	0.96	Shewanella haliotis strain SCAU-030 16S ribosomal RNA gene, partial sequence	1e-106	0.98	Shewanella algae strain SFH3 16S ribosomal RNA gene, partial sequence	1e-106	0.98
				9	365	1694	629.685	0.001613	Halomonas_sp._NIBH_P1H8_id:30645	0	0.99	Halomonas phoceae strain CCUG 5096 16S ribosomal RNA gene, partial sequence	0	0.99	Halomonas sp. strain LYGB-4 16S ribosomal RNA gene, partial sequence	6e-179	0.99
				10	405	1551	455.341	0.00147683	Shewanella_baltica_id:26093	4.3732e-169	0.93	Shewanella sp. JC427 partial 16S rRNA gene, strain JC427	2e-172	0.94	Shewanella sp. MA667 partial 16S rRNA gene, isolate MA667	2e-172	0.94
				4	203	1512	845.867	0.0014397	Halomonas_sp._NIBH_P1H8_id:30645	2.66554e-98	0.99	Halomonas sp. strain CGX 16S ribosomal RNA gene, partial sequence	1e-93	0.99	Halomonas sp. strain CG76 16S ribosomal RNA gene, partial sequence	1e-93	0.99
				11	431	1384	404.241	0.00131782	Chromohalobacter_salexigens_id:24362	8.4672e-128	1	Halomonas aestuarii strain Hb3, complete genome	6e-160	0.91
				20	746	1374	246.623	0.0013083	not available			human
				15	477	1153	312.788	0.00109787	Halomonas_elongata_id:25572	0	0.97	Halomonas anticariensis 23S rRNA gene, strain FP35	0	0.99	Halomonas xinjiangensis strain TRM 0175 23S ribosomal RNA gene, partial sequence	0	0.98
				26	733	1023	178.917	0.000974083	not available			human
8	1,254,376	1253848	99.96%	1	4915	1201706	35862.8	0.958414	Herminiimonas_arsenicoxydans_id:1166	0	1	Herbaspirillum frisingense strain AA6, complete genome	0	0.95	Herminiimonas arsenicoxydans chromosome, complete sequence	0	0.94
				7	2854	4285	220.756	0.00341748	Escherichia_coli_id:21126	6.37174	0.95	human
				9	665	4030	774.331	0.00321411	Shewanella_amazonensis_id:30786	0	0.93	Shewanella amazonensis SB2B, complete genome	0	0.93	Shewanella amazonensis strain SB2B 23S ribosomal RNA gene, complete sequence	0	0.92
				5	302	3521	1533.69	0.00280816	Shewanella_woodyi_id:28157	3.8905e-149	0.99	Shewanella algae strain S21 16S ribosomal RNA gene, partial sequence	2e-147	0.99	Shewanella algae strain cb7 16S ribosomal RNA gene, partial sequence	2e-147	0.99
				2	442	3320	1026.94	0.00264785	Halomonas_sp._NIBH_P1H8_id:30645	0	0.99	Halomonas sp. strain LYGB-4 16S ribosomal RNA gene, partial sequence	0	0.99	Halomonas sp. R18-13 16S ribosomal RNA gene, partial sequence	0	0.99
				3	397	2878	914.159	0.00229533	Halomonas_sp._NIBH_P1H8_id:30645	3.7515e-176	0.95	Halomonas korlensis strain H10 16S ribosomal RNA gene, partial sequence	1e-174	0.95	Halomonas sp. strain CGX 16S ribosomal RNA gene, partial sequence	6e-173	0.95
				10	375	1203	365.064	0.000959446	Halomonas_campaniensis_id:19620	8.874e-146	1	Halomonas sp. KJ-5-1-1 genes for 16S ribosomal RNA, internal transcribed spacer 1 and 23S ribosomal RNA, partial and complete sequence, clone: 1203	0	0.99	Halomonas meridiana genes for 16S ribosomal RNA, internal transcribed spacer 1 and 23S ribosomal RNA, partial and complete sequence, clone: 1204	0	0.99
9	1987234	1986166	99.95%	1	5017	1942928	56421.3	0.97823	Herminiimonas_arsenicoxydans_id:1166	0	1	Herbaspirillum frisingense strain AA6, complete genome	0	0.95	Herminiimonas arsenicoxydans chromosome, complete sequence	0	0.94
				6	1063	2170	280.775	0.00109256	Hyphomicrobium_nitrativorans_id:23158	0	0.91	Hyphomicrobium sp. MC1 strain MC1 23S ribosomal RNA, complete sequence	0	0.92	Hyphomicrobium sp. MC1 chromosome, complete genome	0	0.92
				8	301	1759	720.093	0.000885626	Chromohalobacter_salexigens_id:24362	1.353e-148	0.99	Halomonas phoceae strain CCUG 5096 16S ribosomal RNA gene, partial sequence	1e-149	1	Halomonas lutea strain YIM 98157 16S ribosomal RNA gene, partial sequence	6e-148	0.99
10	1,789,818	1788739	99.94%	1	4492	1529579	49325.9	0.855116	Herminiimonas_arsenicoxydans_id:1166	0	1	Herbaspirillum frisingense strain AA6, complete genome	0	0.95	Herminiimonas arsenicoxydans chromosome, complete sequence	0	0.95
				32	364	32647	8039	0.0182514	Streptococcus_oralis_id:33656	2.1614e-115	0.95	Streptococcus oralis subsp. tigurinus DNA, complete genome, strain: osk_001	5e-123	0.98	Streptococcus sp. JCM 5702 gene for 16S ribosomal RNA, partial sequence	5e-123	0.98
				10	2399	6412	371.012	0.00358465	Cutibacterium_acnes_id:11943	0	1	Cutibacterium acnes strain KCOM 1861 (= ChDC B594) chromosome, complete genome	0	0.98	Propionibacterium acnes ATCC 11828, complete genome	0	0.98
				7	855	5068	844.383	0.00283328	Enterococcus_faecium_id:32397	0	1	Enterococcus faecium strain AALTL chromosome, complete genome	0	1	Enterococcus faecium strain WEFA23 chromosome, complete genome	0	1
				3	506	3905	1037.81	0.0021831	Enterococcus_faecium_id:32966	0	1	Enterococcus faecium strain AALTL chromosome, complete genome	0	1	Enterococcus faecium strain WEFA23 chromosome, complete genome	0	1
				2	1100	3892	507.218	0.00217583	Streptococcus_sp._id:26418	0	0.98	Streptococcus dentisani partial 23S rRNA gene, strain DSM 27088, isolate 7747	0	0.98	Streptococcus sp. VT 162, complete genome	0	0.97
				4	482	2340	683.079	0.00130818	Enterococcus_faecium_id:32966	0	0.96	Enterococcus faecium strain AALTL chromosome, complete genome	0	0.96	Enterococcus faecium strain WEFA23 chromosome, complete genome	0	0.96
				9	932	1568	230.516	0.000876595	Staphylococcus_saccharolyticus_id:1044	0	0.94	Staphylococcus pasteuri SP1, complete genome	0	0.9	Staphylococcus hominis strain FDAARGOS_136 chromosome, complete genome	0	0.9
				6	915	1514	239.302	0.000846406	Staphylococcus_saccharolyticus_id:1044	0	0.97	Staphylococcus capitis subsp. capitis strain AYP1020, complete genome	0	0.97	Staphylococcus capitis strain FDAARGOS_378 chromosome, complete genome	0	0.97
				30	406	1497	497.451	0.000836902	Cutibacterium_acnes_id:33179	0	1	Cutibacterium acnes strain PA_12_1_L1 chromosome, complete genome	0	0.99	Cutibacterium acnes strain PA_12_1_R1 chromosome, complete genome	0	0.99
				15	362	1470	530.732	0.000821808	Enterococcus_faecium_id:32966	0	1	Enterococcus faecium strain AALTL chromosome, complete genome	0	1	Enterococcus faecium strain WEFA23 chromosome, complete genome	0	1
				18	243	1443	749.897	0.000806714	Enterococcus_faecium_id:32966	1.218e-122	1	Enterococcus faecium strain AALTL chromosome, complete genome	4e-118	1	Enterococcus faecium strain WEFA23 chromosome, complete genome	4e-118	1
				14	298	1260	540.013	0.000704407	Streptococcus_oralis_id:33662	1.0984e-149	0.99	Streptococcus oralis strain FDAARGOS_367 chromosome, complete genome	3e-145	0.99	Streptococcus oralis strain S.MIT/ORALIS-351, complete genome	3e-145	0.99
				28	1124	1145	146.491	0.000640116	Pelomonas_sp._On15_id:15522	0	1	Pelomonas aquatica ITS1, strain CCUG 52428	0	1			0.84
				58	263	1055	467.882	0.000589801	Salmonella_enterica_id:27855	6.49099	0.95	human
11	1,561,444	1560666	99.95%	1	4879	1498117	45040.3	0.959922	Herminiimonas_arsenicoxydans_id:1166	0	1	Herbaspirillum frisingense strain AA6, complete genome	0	0.95	Herminiimonas arsenicoxydans chromosome, complete sequence	0	0.94
				5	2438	4590	273.365	0.00294105	Cutibacterium_acnes_id:31767	0	1	Cutibacterium acnes strain PA_15_1_R1 chromosome, complete genome	0	0.99	Cutibacterium acnes strain PA_12_1_L1 chromosome, complete genome	0	0.99
				63	357	1448	467.017	0.000927809	not available			human
				7	688	1346	271.318	0.000862452	Facklamia_languida_id:26724	0	0.94	Jeotgalibaca sp. PTS2502, complete genome	0	0.91	Enterococcus columbae 23S rRNA gene, strain LMG 11740 (T)	0	0.91
				14	465	1215	338.163	0.000778514	Cutibacterium_acnes_id:33500	0	1	Cutibacterium acnes JK18.2 gene for 16S ribosomal RNA, partial sequence	0	1	Cutibacterium acnes JK17.1 gene for 16S ribosomal RNA, partial sequence	0	1
12	1273566	1271023	99.8%	1	4979	1211293	33733.6	0.953006	Herminiimonas_arsenicoxydans_id:1166	0	1	Herbaspirillum frisingense strain AA6, complete genome	0	0.95	Herminiimonas arsenicoxydans chromosome, complete sequence	0	0.94
				2	2355	2030	111.707	0.00159714	not available			human
				18	2855	1995	96.7335	0.0015696	Escherichia_coli_id:21126	6.374	0.95	human
				89	293	1795	600.201	0.00141225	not available			human
				122	287	1172	418.592	0.000922092	Salmonella_enterica_id:27855	7.15109	0.95	human
				94	203	1075	520.99	0.000845775	Salmonella_enterica_id:27855	4.84074	0.95	human
				83	311	1031	330.187	0.000811158	not available			human
13	1444700	1442651	99.86%	1	4888	1410085	40904.8	0.977426	Herminiimonas_arsenicoxydans_id:1166	0	1	Herbaspirillum frisingense strain AA6, complete genome	0	0.95	Herminiimonas arsenicoxydans chromosome, complete sequence	0	0.94
				10	1378	1419	142.733	0.000983606	Streptococcus_parasanguinis_id:33252	0	1	Streptococcus parasanguinis strain FW213 23S ribosomal RNA gene, complete sequence	0	0.99	Streptococcus parasanguinis FW213, complete genome	0	0.99
				6	350	1171	393.56	0.0008117	Tetragenococcus_halophilus_id:31819	8.88385	0.95	human
16	1,284,052	1283482	99.96%	1	4993	1244800	36580	0.969862	Herminiimonas_arsenicoxydans_id:1166	0	1	Herbaspirillum frisingense strain AA6, complete genome	0	0.95	Herminiimonas arsenicoxydans chromosome, complete sequence	0	0.94
				2	374	2375	816.727	0.00185043	Simiduia_agarivorans_id:26091	2.0791e-166	0.95	Shewanella algae strain SWI18 16S ribosomal RNA gene, partial sequence	3e-170	0.96	Shewanella haliotis strain SCAU-030 16S ribosomal RNA gene, partial sequence	1e-169	0.96
				29	2672	1487	81.1624	0.00115857	Escherichia_coli_id:21126	5.9611	0.95	human
				3	369	1347	445.813	0.00104949	Shewanella_amazonensis_id:30790	8.7206e-146	0.92	Shewanella amazonensis strain SB2B 23S ribosomal RNA gene, complete sequence	2e-141	0.9	Shewanella amazonensis SB2B, complete genome	2e-141	0.9
				11	303	1257	503.782	0.000979367	Halomonas_elongata_id:25572	1.4577e-116	1	Halomonas taeanensis partial 16S rRNA gene, isolate SR7-25	7e-115	0.92	Halomonas taeanensis partial 16S rRNA gene, isolate SR7-16	7e-115	0.92
19	1232344	1231813	0.9996	1	4886	1211455	36431.6	0.983049	Herminiimonas_arsenicoxydans_id:1166	0	1	Herbaspirillum frisingense strain AA6, complete genome	0	0.95	Herminiimonas arsenicoxydans chromosome, complete sequence	0	0.94
				2	816	1223	191.075	0.000992418	Chromohalobacter_salexigens_id:24362	0	0.9			0.88
20	1684158	1683096	0.9994	1	4323	1252007	42116.4	0.743402	Ureaplasma_parvum_id:27397	0	1	Ureaplasma parvum serovar 3 str. ATCC 700970, complete genome	0	1	Ureaplasma parvum serovar 3 str. ATCC 27815, complete genome	0	1
				2	4994	411312	12084.9	0.244224	Herminiimonas_arsenicoxydans_id:1166	0	1	Herbaspirillum frisingense strain AA6, complete genome	0	0.95	Herminiimonas arsenicoxydans chromosome, complete sequence	0	0.94
21	938254	937520	0.9992	2	4431	572496	18693.8	0.610649	Ureaplasma_parvum_id:27397	0	1	Ureaplasma parvum serovar 3 str. ATCC 700970, complete genome	0	0.99	Ureaplasma parvum serovar 3 str. ATCC 27815, complete genome	0	0.99
				1	4861	284410	8533.99	0.303364	Herminiimonas_arsenicoxydans_id:1166	0	1	Herbaspirillum frisingense strain AA6, complete genome	0	0.95	Herminiimonas arsenicoxydans chromosome, complete sequence	0	0.94
				3	2310	2633	164.384	0.00280847	Cutibacterium_acnes_id:12267	0	1	Cutibacterium acnes strain KCOM 1861 (= ChDC B594) chromosome, complete genome	0	0.99	Propionibacterium acnes ATCC 11828, complete genome	0	0.99
				85	368	2538	821.09	0.00270714	Salmonella_enterica_id:27855	9.34949	0.95	human
				106	397	2363	672.7	0.00252048	not available			human
				5	1698	1711	134.863	0.00182503	not available			human
				42	1120	1642	170.784	0.00175143	not available			human
				15	498	1292	357.309	0.0013781	not available			human
				94	365	1157	310.586	0.00123411	Salmonella_enterica_id:27855	9.267	0.95	human
22	1133368	1132896	0.9996	1	4907	1112043	33.318,11	0.981593	Herminiimonas_arsenicoxydans_id:1166	0	1	Herbaspirillum frisingense strain AA6, complete genome	0	0.95
24	1544598	1544090	0.9997	1	4865	1489130	45035.2	0.964406	Herminiimonas_arsenicoxydans_id:1166	0	1	Herbaspirillum frisingense strain AA6, complete genome	0	0.95	Herminiimonas arsenicoxydans chromosome, complete sequence	0	0.94
				4	1705	4319	362.757	0.00279712	Cutibacterium_acnes_id:31767	0	1	Cutibacterium acnes strain PA_15_1_R1 chromosome, complete genome	0	1	Cutibacterium acnes strain PA_12_1_L1 chromosome, complete genome	0	1
				7	449	3083	852.236	0.00199665	Halomonas_sp._NIBH_P1H8_id:29934	0	0.97	Halomonas sp. SN_93 16S ribosomal RNA gene, partial sequence	0	0.99	Halomonas meridiana strain PT-3 16S ribosomal RNA gene, partial sequence	0	0.99
				2	946	1273	171.796	0.000824434	Niastella_koreensis_id:24584	0	0.81			0.82
				24	513	1209	309.173	0.000782985	Halomonas_huangheensis_id:33214	0	0.91	Halomonas xinjiangensis strain TRM 0175 23S ribosomal RNA gene, partial sequence	0	0.95	Halomonas anticariensis 23S rRNA gene, strain FP35	0	0.94
				12	817	1206	176.12	0.000781043	Sphingomonas_endophytica_id:21392	0	0.88			0.87
				100	396	1105	257.745	0.000715632	not available			human
				8	324	1098	448.17	0.000711098	Cutibacterium_acnes_id:33179	1.785e-166	1	Cutibacterium acnes strain PA_12_1_L1 chromosome, complete genome	4e-162	1	Cutibacterium acnes strain PA_12_1_R1 chromosome, complete genome	4e-162	1
				6	372	1023	336.874	0.000662526	Sphingomonas_taxi_id:19608	1.6968e-167	0.95	Unidentified bacterium clone 54_L_Rhizo_L1_T7s 16S ribosomal RNA gene, partial sequence	2e-167	0.96	Uncultured eubacterium clone IAFR424 16S ribosomal RNA gene, partial sequence	8e-165	0.96
27	1527928	1527380	0.9996	1	4950	1111064	33102.9	0.727431	Herminiimonas_arsenicoxydans_id:1166	0	1	Herbaspirillum frisingense strain AA6, complete genome	0	0.95	Herminiimonas arsenicoxydans chromosome, complete sequence	0	0.94
				2	2344	92829	5742.89	0.0607766	Actinotignum_schaalii_id:29641	0	0.97	Actinotignum schaalii strain CCUG 27420 chromosome, complete genome	0	0.97			0.83
				7	1392	60247	6252.68	0.0394447	Actinotignum_schaalii_id:29641	0	0.98	Actinotignum schaalii strain CCUG 27420 chromosome, complete genome	0	0.98	Actinobaculum sp. Marseille-P2803 partial 16S rRNA gene, strain Marseille-P2803	0	0.99
				18	2001	41114	2963.75	0.026918	Aerococcus_urinae_id:19370	0	1	Aerococcus urinae strain CCUG36881, complete genome	0	0.99	Aerococcus urinae ACS-120-V-Col10a, complete genome	0	0.99
				8	969	34336	4953.54	0.0224803	Aerococcus_urinae_id:15627	0	1	Aerococcus urinae strain 16H-003M0108 16S ribosomal RNA gene, partial sequence	0	1	Aerococcus urinae strain CCUG36881, complete genome	0	1
				12	890	19149	3070.96	0.0125372	Aerococcus_urinae_id:26906	0	1	Aerococcus urinae ACS-120-V-Col10a, complete genome	0	0.99	Aerococcus urinae strain CCUG36881, complete genome	0	0.99
				17	713	12824	2597.25	0.00839608	Actinotignum_schaalii_id:29641	0	0.99	Actinotignum schaalii strain CCUG 27420 chromosome, complete genome	0	0.99	Streptomyces albulus strain CK-15 chromosome, complete genome	0	0.92
				28	390	9017	3119.94	0.00590357	Actinotignum_schaalii_id:29641	3.2312e-145	0.94	Actinotignum schaalii strain CCUG 27420 chromosome, complete genome	6e-141	0.91	Arcanobacterium phocae strain DSM 10002 genome assembly, chromosome: I	1e-124	0.95
				3	2220	8291	528.624	0.00542825	Cutibacterium_acnes_id:20242	0	1	Cutibacterium acnes strain KCOM 1861 (= ChDC B594) chromosome, complete genome	0	0.99	Propionibacterium acnes ATCC 11828, complete genome	0	0.99
				11	324	8267	3420.67	0.00541254	Aerococcus_urinae_id:26906	1.785e-166	1	Aerococcus urinae ACS-120-V-Col10a, complete genome	4e-162	1	Aerococcus urinae strain CCUG36881, complete genome	2e-160	0.99
				14	442	8094	2578.56	0.00529927	Actinotignum_schaalii_id:25727	0	0.99	Actinobaculum schaalii strain 201231930 16S ribosomal RNA gene, partial sequence	0	0.99	Actinobaculum schaalii strain 494 16S ribosomal RNA gene, partial sequence	0	0.99
				22	214	4469	2454.55	0.00292593	Aerococcus_urinae_id:27052	5.8375e-107	1	Aerococcus urinae strain 16H-274M0421 16S ribosomal RNA gene, partial sequence	2e-102	1	Aerococcus urinae strain 16H-271M0669 16S ribosomal RNA gene, partial sequence	2e-102	1
				21	1250	4371	486.719	0.00286176	Streptococcus_pneumoniae_id:27391	0	1	Staphylococcus hominis strain FDAARGOS_136 chromosome, complete genome	0	1	Staphylococcus hominis subsp. hominis strain K1 chromosome, complete genome	0	0.99
				9	560	4216	1052.42	0.00276028	Cutibacterium_acnes_id:30744	0	0.99	Propionibacterium acnes culture-collection KCOM:2584 16S ribosomal RNA gene, partial sequence	0	0.96	Propionibacterium acnes gene for 16S ribosomal RNA, partial sequence, isolate: #2929	0	0.96
				10	372	3216	1037.78	0.00210557	Actinotignum_schaalii_id:25727	1.6998e-129	0.93	Corynebacterium ureicelerivorans strain IMMIB RIV-2301, complete genome	1e-137	0.98	Corynebacterium ureicelerivorans strain CNM462/06 16S ribosomal RNA gene, partial sequence	2e-135	0.98
				6	584	2752	641.022	0.00180178	Cutibacterium_acnes_id:33179	0	0.99	Cutibacterium acnes strain PA_30_2_L1 chromosome, complete genome	0	0.99	Cutibacterium acnes strain KCOM 1861 (= ChDC B594) chromosome, complete genome	0	0.99
				13	573	2660	601.152	0.00174154	Staphylococcus_hominis_id:1033	0	0.94	Rhodococcus wratislaviensis strain G119 16S ribosomal RNA gene, partial sequence	0	0.94	Staphylococcus hominis strain EFS 16S ribosomal RNA gene, partial sequence	0	0.95
				49	437	2475	721.911	0.00162042	Staphylococcus_hominis_id:1033	4.7444e-169	0.91	Staphylococcus hominis strain PS1 16S ribosomal RNA gene, partial sequence	7e-166	0.91	Staphylococcus hominis strain FDAARGOS_136 chromosome, complete genome	8e-165	0.91
				88	299	1700	678.15	0.00111302	Salmonella_enterica_id:27855	7.48114	0.95	human
				41	409	1623	467.562	0.0010626	not available			not available
				4	1152	1601	192.468	0.0010482	Corynebacterium_pseudotuberculosis_id:25520	0	1	Corynebacterium ureicelerivorans strain IMMIB RIV-2301, complete genome	0	0.94			0.83
				67	275	1396	630.014	0.000913983	not available			human
				50	358	1352	400.123	0.000885176	not available			human
				196	319	1110	414.122	0.000726735	Sulfitobacter_pseudonitzschiae_id:33946	8.03122	0.95	human
				45	618	1007	221.553	0.000659299	not available			human
28	1180534	1180027	0.9996	1	4883	1150091	34581.9	0.974631	Herminiimonas_arsenicoxydans_id:1166	0	1	Herbaspirillum frisingense strain AA6, complete genome	0	0.95	Herminiimonas arsenicoxydans chromosome, complete sequence	0	0.94
				4	1873	1226	93.976	0.00103896	Cutibacterium_acnes_id:31767	0	1	Cutibacterium acnes strain PA_15_1_R1 chromosome, complete genome	0	0.99	Cutibacterium acnes strain PA_12_1_L1 chromosome, complete genome	0	0.99
				45	388	1189	297.412	0.0010076	not available			human
				21	543	1044	242.262	0.000884726	Halomonas_sp._NIBH_P1H8_id:30641	0	0.98	Halomonas phoceae strain CCUG 5096 16S ribosomal RNA gene, partial sequence	0	0.99	Halomonas sp. MC28 16S ribosomal RNA gene, partial sequence	0	0.99
				6	696	1007	188.649	0.00085337	Pelomonas_sp._On15_id:15522	0	1	Pelomonas aquatica ITS1, strain CCUG 52428	0	1			0.86
5	1713330	1712580	0.9996	1	4883	1683777	50672.7	0.983182	Herminiimonas_arsenicoxydans_id:1166	0	1	Herbaspirillum frisingense strain AA6, complete genome	0	0.95	Herminiimonas arsenicoxydans chromosome, complete sequence	0	0.94
				2	2853	1908	98.2583	0.00111411	Escherichia_coli_id:21126	6.36949	0.95	human
				27	380	1406	480.924	0.000820984	Shewanella_frigidimarina_id:21433	6.9145e-160	0.97	Shewanella algae strain SFH3 16S ribosomal RNA gene, partial sequence	0	0.99	Shewanella algae strain 16 16S ribosomal RNA gene, partial sequence	0	0.99
				10	412	1135	362.51	0.000662743	Halomonas_huangheensis_id:33214	6.1918e-161	0.9	Halomonas xinjiangensis strain TRM 0175 23S ribosomal RNA gene, partial sequence	0	0.95	Halomonas anticariensis 23S rRNA gene, strain FP35	1e-174	0.94
6	1036390	1035989	0.9996	1	4865	1023363	30987	0.987813	Herminiimonas_arsenicoxydans_id:1166	0	1	Herbaspirillum frisingense strain AA6, complete genome	0	0.95	Herminiimonas arsenicoxydans chromosome, complete sequence	0	0.94
				14	526	1070	271.787	0.00103283	Halomonas_sp._NIBH_P1H8_id:29934	0	0.98	Halomonas hamiltonii strain KaW23 16S ribosomal RNA gene, partial sequence	0	0.99	Halomonas sp. strain 16 16S ribosomal RNA gene, partial sequence	0	0.99
7	1481404	1480736	0.9995	1	4991	1440911	42414	0.973105	Herminiimonas_arsenicoxydans_id:1166	0	1	Herbaspirillum frisingense strain AA6, complete genome	0	0.95	Herminiimonas arsenicoxydans chromosome, complete sequence	0	0.94
				7	388	2193	701.454	0.00148102	Halomonas_sp._NIBH_P1H8_id:29934	0	0.99	Halomonas sp. strain 16 16S ribosomal RNA gene, partial sequence	0	0.99	Halomonas venusta strain Z8 16S ribosomal RNA gene, partial sequence	0	0.99
				3	1073	2068	275.834	0.0013966	Cutibacterium_acnes_id:31763	0	1	Propionibacterium acnes TypeIA2 P.acn33, complete genome	0	1	Propionibacterium acnes TypeIA2 P.acn17, complete genome	0	1
				4	1017	1579	215.606	0.00106636	Dermacoccus_nishinomiyaensis_id:12746	0	0.97	Dermacoccus nishinomiyaensis strain M25, complete genome	0	0.97			0.87
				2	2848	1547	79.0105	0.00104475	Escherichia_coli_id:21126	6.35821	0.95	human
				38	684	1185	220.798	0.000800278	Dermacoccus_nishinomiyaensis_id:12746	0	0.99	Dermacoccus nishinomiyaensis strain M25, complete genome	0	0.99			0.86
				37	2326	1139	64.4785	0.000769212	not available			human
				15	549	1027	263.335	0.000693574	Cutibacterium_acnes_id:33179	0	1	Propionibacterium acnes TypeIA2 P.acn33, complete genome	0	1	Cutibacterium acnes strain A1-14 chromosome	0	0.99
14	1591116	1589207	0.9988	1	4767	1496198	44395.4	0.941475	Herminiimonas_arsenicoxydans_id:1166	0	1	Herbaspirillum frisingense strain AA6, complete genome	0	0.94	Herminiimonas arsenicoxydans chromosome, complete sequence	0	0.94
				19	2855	7940	396.161	0.0049962	Escherichia_coli_id:21126	6.374	0.95	human
				6	394	5346	1597.04	0.00336394	Halomonas_sp._NIBH_P1H8_id:30645	5.1722e-168	0.93	Halomonas axialensis strain ZR070 16S ribosomal RNA gene, partial sequence	4e-169	0.94	Halomonas hamiltonii strain KaW23 16S ribosomal RNA gene, partial sequence	2e-167	0.94
				18	463	4579	1163.23	0.00288131	Shewanella_loihica_id:33698	0	0.94	Shewanella algae strain OK-1 16S ribosomal RNA, partial sequence	0	0.95	S.alga 16S rRNA gene (FeRed)	0	0.95
				14	346	4313	1407.92	0.00271393	Halomonas_sp._NIBH_P1H8_id:30645	7.1513e-153	0.96	Halomonas meridiana partial 16S rRNA gene, isolate 78-U	1e-149	0.96	Halomonas sp. R18-13 16S ribosomal RNA gene, partial sequence	1e-149	0.95
				4	392	3675	1189.74	0.00231247	Simiduia_agarivorans_id:26091	2.6646e-165	0.95	Shewanella algae strain SWI18 16S ribosomal RNA gene, partial sequence	2e-178	0.98	Shewanella haliotis strain FP14 16S ribosomal RNA gene, partial sequence	7e-178	0.98
				3	383	3477	909.726	0.00218788	Shewanella_amazonensis_id:30790	6.1225e-129	1	Shewanella amazonensis SB2B, complete genome	1e-124	0.89
				25	709	3420	655.566	0.00215202	Shewanella_loihica_id:32019	0	0.95	Shewanella loihica strain PV-4 23S ribosomal RNA gene, complete sequence	0	0.95	Shewanella loihica PV-4, complete genome	0	0.95
				30	411	2800	797.017	0.00176189	Halomonas_sp._NIBH_P1H8_id:29934	0	0.97	Halomonas zhanjiangensis strain DSM 21076 23S ribosomal RNA gene, partial sequence	0	0.98	Halomonas magadiensis 23S rRNA gene, strain 21 MI	0	0.98
				22	854	2144	319.616	0.0013491	Halomonas_huangheensis_id:13350	5.3013e-134	1	Halomonas sp. 1513, complete genome	0	0.86
				2	798	2049	290.773	0.00128932	Shewanella_amazonensis_id:30786	3.80572e-91	1	Shewanella putrefaciens strain BCRC 15549 16S-23S ribosomal RNA intergenic spacer, complete sequence	0	0.93			0.86
				12	2321	1833	108.855	0.00115341	Cutibacterium_acnes_id:22568	0	1	Cutibacterium acnes strain PA_15_1_R1 chromosome, complete genome	0	0.99	Cutibacterium acnes strain PA_12_1_L1 chromosome, complete genome	0	0.99
				28	290	1790	707.931	0.00112635	Shewanella_amazonensis_id:30790	4.5328e-148	1	Shewanella amazonensis strain SB2B 23S ribosomal RNA gene, complete sequence	1e-143	1	Shewanella amazonensis SB2B, complete genome	1e-143	1
				17	201	1240	747.159	0.000780263	Shewanella_baltica_id:32014	5.09172e-82	0.94	Shewanella japonica strain KCTC 22435, complete genome	4e-80	0.95	Shewanella sp. Pdp11 chromosome, complete genome	2e-77	0.94
				32	366	1079	349.249	0.000678955	Shewanella_loihica_id:33698	5.1045e-155	0.96	Shewanella algae strain SFH3 16S ribosomal RNA gene, partial sequence	0	1	Shewanella algae strain 16 16S ribosomal RNA gene, partial sequence	0	1
				34	485	1042	250.266	0.000655673	Cutibacterium_acnes_id:33179	0	0.97	Propionibacterium acnes small subunit ribosomal RNA, complete sequence	0	0.97	Cutibacterium acnes JK18.2 gene for 16S ribosomal RNA, partial sequence	0	0.97
				41	333	1034	372.823	0.000650639	Staphylococcus_aureus_id:32604	8.41628	0.95	human
15	1458032	1456610	0.999	1	5059	1321546	37397.1	0.907275	Herminiimonas_arsenicoxydans_id:1166	0	1	Herbaspirillum frisingense strain AA6, complete genome	0	0.95	Herminiimonas arsenicoxydans chromosome, complete sequence	0	0.95
				21	2954	16018	781.559	0.0109968	Escherichia_coli_id:21126	6.59737	0.95	human
				8	514	9341	2299.6	0.00641284	Shewanella_sp._id:21422	0	0.98	Oceanimonas sp. 21 16S ribosomal RNA gene and 16S-23S ribosomal RNA intergenic spacer, complete sequence; and 23S ribosomal RNA gene, partial sequence	0	0.99	Shewanella sp. MR-4, complete genome	0	0.95
				31	426	6572	1854.25	0.00451185	Halomonas_huangheensis_id:33214	0	0.94	Halomonas sp. strain TA6 16S ribosomal RNA gene, partial sequence	0	0.95	Halomonas sp. strain TA22 16S ribosomal RNA gene, partial sequence	0	0.95
				41	559	6042	1339.1	0.00414799	Propionibacterium_sp._V07/12348_id:24742	0	0.93	Propionibacterium acnes strain 1271-10 16S ribosomal RNA gene, partial sequence	0	0.93	Propionibacterium sp. S4-S3 16S ribosomal RNA gene, partial sequence	0	0.93
				4	586	5062	1161.89	0.00347519	Shewanella_amazonensis_id:30790	0	0.97	Shewanella amazonensis strain SB2B 23S ribosomal RNA gene, complete sequence	0	0.97	Shewanella amazonensis SB2B, complete genome	0	0.97
				14	767	3844	645.348	0.002639	Halomonas_huangheensis_id:13350	2.4566e-131	1	Halomonas zhanjiangensis strain DSM 21076 23S ribosomal RNA gene, partial sequence	6e-97	0.94
				26	2356	3829	229.66	0.00262871	Cutibacterium_acnes_id:22568	0	1	Cutibacterium acnes strain PA_15_1_R1 chromosome, complete genome	0	0.99	Cutibacterium acnes strain PA_12_1_L1 chromosome, complete genome	0	0.99
				5	346	3756	1199.96	0.00257859	Shewanella_loihica_id:33698	7.1513e-153	0.95	Shewanella loihica strain PV-4 23S ribosomal RNA gene, complete sequence	2e-148	0.95	Shewanella denitrificans strain OS217 23S ribosomal RNA gene, complete sequence	2e-148	0.95
				2	407	3498	1099.56	0.00240147	Halomonas_campaniensis_id:19620	4.6941e-175	0.93	Halomonas anticariensis 23S rRNA gene, strain FP35	0	0.95	Halomonas xinjiangensis strain TRM 0175 23S ribosomal RNA gene, partial sequence	3e-177	0.95
				38	346	3473	1202.28	0.0023843	Shewanella_loihica_id:33698	3.0435e-132	1	Shewanella marisflavi strain EP1, complete genome	6e-129	0.92	Shewanella loihica PV-4, complete genome	7e-128	0.96
				34	307	3089	1187.63	0.00212068	Shewanella_sp._id:33699	2.8498e-157	1	Shewanella bicestrii strain JAB-1, complete genome	7e-153	1	Shewanella amazonensis strain SB2B 23S ribosomal RNA gene, complete sequence	7e-153	1
				37	323	2971	1036.05	0.00203967	Halomonas_sp._NIBH_P1H8_id:30645	2.4751e-139	0.93	Halomonas subglaciescola strain ACAM 12 genome assembly, chromosome: I	2e-140	0.94	Halomonas axialensis 23S rRNA gene, strain CECT 5812	2e-140	0.94
				10	1847	2683	204.847	0.00184195	not available			human
				9	322	2531	942.441	0.0017376	Shewanella_sp._id:30793	2.1638e-127	0.99	Shewanella sp. MR-7, complete genome	5e-123	0.92	Shewanella sp. MR-4, complete genome	5e-123	0.92
				25	314	2341	891.691	0.00160716	Shewanella_sp._id:33699	5.2813e-154	0.98	Shewanella bicestrii strain JAB-1, complete genome	1e-149	0.98	Shewanella sp. ANA-3 chromosome 1, complete sequence	1e-149	0.98
				19	331	2340	764.653	0.00160647	Halomonas_sp._NIBH_P1H8_id:29934	1.5011e-148	0.95	Halomonas meridiana partial 23S rRNA gene, strain DSM 5425	3e-145	0.95	Halomonas axialensis 23S rRNA gene, strain CECT 5812	4e-144	0.95
				16	302	2338	844.394	0.0016051	Halomonas_elongata_id:25572	2.991e-144	0.98	Halomonas anticariensis 23S rRNA gene, strain FP35	1e-144	0.99	Halomonas pacifica partial 23S rRNA gene, strain DSM 4742	4e-143	0.98
				6	695	2304	467.594	0.00158175	Shewanella_sp._id:21422	6.3736e-94	1	Shewanella putrefaciens strain BCRC 15549 16S-23S ribosomal RNA intergenic spacer, complete sequence	0	0.93			0.83
				39	273	1690	763.348	0.00116023	Shewanella_denitrificans_id:31709	4.55087e-40	0.97	Shewanella putrefaciens strain BCRC 15549 16S-23S ribosomal RNA intergenic spacer, complete sequence	9e-133	0.99	Shewanella putrefaciens strain BCRC 15549 16S-23S ribosomal RNA intergenic spacer, complete sequence	9e-133	0.99
				33	392	1661	501.77	0.00114032	Cutibacterium_acnes_id:33500	7.1439e-179	0.95	Cutibacterium acnes JK18.2 gene for 16S ribosomal RNA, partial sequence	1e-174	0.95	Cutibacterium acnes JK17.1 gene for 16S ribosomal RNA, partial sequence	1e-174	0.95
				40	363	1583	563.091	0.00108677	Halomonas_campaniensis_id:15035	2.623e-133	0.93	Halomonas sp. KJ-4-1-1 genes for 16S ribosomal RNA, internal transcribed spacer 1 and 23S ribosomal RNA, partial and complete sequence, clone: 920	6e-179	0.99	Halomonas sp. KJ-5-1-1 genes for 16S ribosomal RNA, internal transcribed spacer 1 and 23S ribosomal RNA, partial and complete sequence, clone: 920	3e-177	0.99
				29	309	1458	644.019	0.00100095	Halomonas_sp._NIBH_P1H8_id:29934	2.6881e-151	0.98	Halomonas zhanjiangensis strain DSM 21076 23S ribosomal RNA gene, partial sequence	1e-149	0.99	Halomonas anticariensis 23S rRNA gene, strain FP35	1e-149	0.99
				15	293	1371	564.567	0.000941227	Halomonas_campaniensis_id:19620	1.9494e-146	0.99	Halomonas axialensis 23S rRNA gene, strain CECT 5812	4e-143	0.99	Halomonas hydrothermalis 23S rRNA gene, strain CECT 5814	4e-143	0.99
				42	663	1243	245.733	0.000853351	Treponema_pedis_id:26610	5.00282	0.86	human

## Sheet: Filtered(exclude NC_ E value)
Sample number		Local DB BLAST		NCBI BLAST
	Percentage of reads against contig	Species	%Identity	Species	%Identity
17	0.00687905	Cutibacterium acnes	1	Cutibacterium acnes	0.99
18	0.95789	Streptococcus sp.	1	Streptococcus sp.	0.99
	0.0032715	Bordetella sp.	0.96
23
25	0.889	Streptococcus dysgalactiae	1	Streptococcus dysgalactiae	1
26	0.802	Streptococcus sanguinis	1	Streptococcus sanguinis	0.99
	0.02			Undibacterium oligocarboniphilum strain EM 1 16S ribosomal RNA gene, partial sequence	1
1	0.00472732	Cutibacterium acnes	1	Cutibacterium acnes	1
	0.000793906	Streptococcus sp.	0.99	Streptococcus sp.	0.99
	0.000771619	Pelomonas sp.	1	Pelomonas sp.	1
2	0.00416393	Cutibacterium acnes	1	Cutibacterium acnes	1
	0.00072813	Streptococcus mitis	1	Streptococcus oralis	0.99
3	0.00166416	Cutibacterium acnes	1	Propionibacterium acnes	1
	0.0013316	Gemella sp.	0.91	Gemella sp.	0.91
4
8
9	0.00109256	Hyphomicrobium	0.91	Hyphomicrobium sp.	0.92
10	0.0044	Cutibacterium acnes	1	Cutibacterium acnes	0.98
	0.007	Enterococcus faecium	1	Enterococcus faecium	1
	0.00217583	Streptococcus	0.98	Streptococcus	0.98
	0.00130818	Enterococcus	0.96	Enterococcus	0.96
	0.002	Staphylococcus	0.94	Staphylococcus	0.9
	0.000640116	Pelomonas sp.	1	Pelomonas sp.	1
11	0.004	Cutibacterium acnes	1	Cutibacterium acnes	0.99
	0.000862452	Facklamia	0.94	Jeotgalibaca sp.	0.91
12
13	0.000983606	Streptococcus parasanguinis	1	Streptococcus parasanguinis	0.99
16
19
20	0.743402	Ureaplasma parvum	1	Ureaplasma parvum	1
21	0.610649	Ureaplasma parvum	1	Ureaplasma parvum	0.99
	0.00280847	Cutibacterium acnes	1	Cutibacterium acnes	0.99
22
24	0.00279712	Cutibacterium acnes	1	Cutibacterium acnes	1
27	0.1	Actinotignum	0.97	Actinotignum	0.97
	0.062	Aerococcus urinae	1	Aerococcus urinae	0.99
	0.014	Actinotignum schaalii	0.99	Actinotignum schaalii	0.99
	0.01	Cutibacterium acnes	0.99	Cutibacterium acnes	0.96
	0.00286176	Streptococcus pneumoniae	1	Staphylococcus hominis	1
	0.00174154	Staphylococcus	0.94	Rhodococcus wratislaviensis	0.94
	0.0010482	Corynebacterium pseudotuberculosis	1	Corynebacterium ureicelerivorans	0.94
28	0.00103896	Cutibacterium acnes	1	Cutibacterium acnes	0.99
	0.00085337	Pelomonas sp.	1	Pelomonas sp.	1
5
6
7	0.002	Cutibacterium acnes	1	Cutibacterium acnes	1
	0.00106636	Dermacoccus	0.97	Dermacoccus	0.97
	0.000800278	Dermacoccus nishinomiyaensis	0.99	Dermacoccus nishinomiyaensis	0.99
14	0.00115341	Cutibacterium acnes	1	Cutibacterium acnes	0.99
	0.000655673	Cutibacterium	0.97	Cutibacterium	0.97
15	0.00414799	Propionibacterium	0.93	Propionibacterium	0.93
	0.00262871	Cutibacterium acnes	1	Cutibacterium acnes	0.99

## Sheet: Filtered(based on cut off 0.3%)
Positive Samples
Sample Number		Local DB BLAST		NCBI BLAST
	Percentage of reads against contig	Species	%Identity	Species	%Identity
17	0.00687905	Cutibacterium acnes	1	Cutibacterium acnes	0.99
18	0.95789	Streptococcus sp.	1	Streptococcus sp.	0.99
	0.0032715	Bordetella sp.	0.96
25	0.889	Streptococcus dysgalactiae	1	Streptococcus dysgalactiae	1
26	0.802	Streptococcus sanguinis	1	Streptococcus sanguinis	0.99
	0.02			Undibacterium oligocarboniphilum	1
1	0.00472732	Cutibacterium acnes	1	Cutibacterium acnes	1
2	0.00416393	Cutibacterium acnes	1	Cutibacterium acnes	1
10	0.0044	Cutibacterium acnes	1	Cutibacterium acnes	0.98
	0.007	Enterococcus faecium	1	Enterococcus faecium	1
11	0.004	Cutibacterium acnes	1	Cutibacterium acnes	0.99
20	0.743402	Ureaplasma parvum	1	Ureaplasma parvum	1
21	0.610649	Ureaplasma parvum	1	Ureaplasma parvum	0.99
27	0.1	Actinotignum	0.97	Actinotignum	0.97
	0.062	Aerococcus urinae	1	Aerococcus urinae	0.99
	0.014	Actinotignum schaalii	0.99	Actinotignum schaalii	0.99
	0.01	Cutibacterium acnes	0.99	Cutibacterium acnes	0.96
15	0.00414799	Propionibacterium	0.93	Propionibacterium	0.93
Negative Samples
Sample Number
23
3
4
8
9
12
13
16
19
22
24
28
5
6
7
14
