# Supplementary material for: A Comparison of Three Different Bioinformatics Analyses of the 16S–23S rRNA Encoding Region for Bacterial Identification
Source: Front Microbiol. 2019 Apr 16;10:620. doi: 10.3389/fmicb.2019.00620 (PMC6476902; doi:10.3389/fmicb.2019.00620)
Supplement: TABLE S3 — Mapping. [file Table_3.XLSX]

## Sheet: Samples
Sample Number	Sample Type	16S PCR Sanger Sequencing	Culture
1	Tissue: Hartklep/Heart valve	Streptococcus species	P. acnes +<1
2	Tissue: Hartklep/Heart valve	Negative	Staphylococcus saccharolyticus
3	Tissue: Hartklep/Heart valve	Negative	Negative
4	Tissue: Hartklep/Heart valve	Negative	Negative
5	Fluid: Sonicaat niet humaan	Negative	Negative
6	Fluid: Sonicaat niet humaan	Negative	Negative
7	Tissue: Hartklep/Heart valve	Negative	Negative
8	Tissue: Hartklep/Heart valve	Negative	Negative
9	Tissue: Hartklep/Heart valve	Negative	Negative
10	Tissue: Hartklep/Heart valve	Tropheryma whipplii	Negative
11	Tissue: Hartklep/Heart valve	Negative	Negative
12	Tissue: Hartklep/Heart valve	Negative	Negative
13	Tissue: Hartklep/Heart valve	Negative	Negative
14	Fluid: Sonicaat niet humaan	Negative	Negative
15	Fluid: Sonicaat niet humaan	Negative	Negative
16	Tissue: Hartklep/Heart valve	Negative	Negative
17	Tissue: Hartklep/Heart valve	Tropheryma whipplii	Negative
18	Tissue: Hartklep/Heart valve	Streptococcus spp.	Negative
19	Fluid: Sonicaat niet humaan	Negative	Negative
20	Fluid: Liqour	Ureaplasma parvum	Negative
21	Fluid: Liqour	Ureaplasma parvum	Negative
22	Tissue	Negative	Negative
23	Tissue: Hartklep/Heart valve	Negative	P. acnes <<1
24	Tissue: Kunst/bioklep	Positive but no result	Negative
25	Tissue: Hartklep/Heart valve	Streptococcus dysgalactiae	Negative, Aeorobe nvt
26	Tissue: Hartklep/Heart valve	Streptococcus mitis	Negative
27	Fluid: Pus	Actinobaculum schaalii	Negative, Aeorobe nvt
28	Tissue: Kunst/bioklep	Negative	Negative
PC	Delftia lacustris	-	-
NC	Molecular Grade Water	-	-

## Sheet: END_result
Sample Number	Species	Total read count	Mapped reads %
NC	Massilia sp. TRP5:2-1 |id:33081| mapping	106436	0.156315
	Herminiimonas arsenicoxydans |id:1165| mapping	82571	0.121266
	Janthinobacterium sp. N |id:33118| mapping	73522	0.107976
	Herbaspirillum sp. G8A1 |id:12876| mapping	66756	0.0980397
	Herbaspirillum hiltneri |id:21206| mapping	31110	0.045689
	Collimonas arenae |id:16074| mapping	27692	0.0406692
	Collimonas fungivorans |id:21122| mapping	27155	0.0398806
	Collimonas pratensis |id:13926| mapping	26310	0.0386396
	Herbaspirillum seropedicae |id:16364| mapping	16691	0.0245129
	Betaproteobacteria bacterium H1.43 |id:17427| mapping	12524	0.0183931
	Paraburkholderia caribensis |id:16744| mapping	10752	0.0157907
	Burkholderia oklahomensis |id:16747| mapping	10272	0.0150857
	Kingella kingae |id:33037| mapping	9741	0.0143059
	Herbaspirillum rubrisubalbicans |id:13339| mapping	8714	0.0127976
	Sideroxydans lithotrophicus |id:25224| mapping	8279	0.0121588
	Halomonas campaniensis |id:14366| mapping	7268	0.010674
	Paraburkholderia phytofirmans |id:19969| mapping	6850	0.0100601
	Cupriavidus nantongensis |id:16087| mapping	5802	0.00852097
	Methylotenera versatilis |id:12859| mapping	5679	0.00834033
	Oxalobacter formigenes |id:21353| mapping	4704	0.00690842
	Methylotenera mobilis |id:13277| mapping	4566	0.00670575
	Herbaspirillum frisingense |id:29209| mapping	3867	0.00567918
	Halomonas sp. NIBH P1H8 |id:29934| mapping	3266	0.00479654
	Burkholderia sp. |id:16209| mapping	2328	0.00341896
	Acidovorax sp. TP4 |id:18856| mapping	2171	0.00318839
	Pelomonas sp. On15 |id:15522| mapping	2161	0.0031737
	Shewanella amazonensis |id:30786| mapping	1422	0.00208839
	Candidatus Accumulibacter |id:18675| mapping	1275	0.0018725
	Acidovorax avenae |id:30975| mapping	1137	0.00166983
	Lampropedia cohaerens |id:12492| mapping	1128	0.00165661
	Acidovorax ebreus |id:13772| mapping	1096	0.00160962
	Acidovorax citrulli |id:13846| mapping	1071	0.0015729
	Shewanella oneidensis |id:26777| mapping	1028	0.00150975
PC	Delftia sp. EK3 |id:32936| mapping	510696	0.41324
	Delftia lacustris |id:1164| mapping	301978	0.244352
	Delftia tsuruhatensis |id:18150| mapping	176033	0.142441
	Delftia acidovorans |id:12681| mapping	142603	0.11539
	Pseudorhodoferax sp. KJ016 |id:28075| mapping	6717	0.0054352
1
2
3	Gemella sp. 1754-94 |id:14363| mapping	6719	0.00523275
4
5
6
7
8
9
10
11
12
13
14
15
16
17
18	Streptococcus sp. |id:12278| mapping	539414	0.480911
	Streptococcus australis |id:33239| mapping	168928	0.150607
	Streptococcus infantis |id:20871| mapping	28953	0.0258128
	Streptococcus parasanguinis |id:33655| mapping	28250	0.0251861
	Streptococcus mitis |id:32169| mapping	27665	0.0246645
	Streptococcus oralis |id:15509| mapping	20293	0.0180921
	Streptococcus pyogenes |id:20861| mapping	5068	0.00451834
19
20	Ureaplasma parvum |id:20519| mapping	1114099	0.690579
	Ureaplasma urealyticum |id:33338| mapping	136681	0.0847223
21	Ureaplasma parvum |id:20519| mapping	504691	0.606243
	Ureaplasma urealyticum |id:33338| mapping	66819	0.0802641
22
23
24
25	Streptococcus dysgalactiae |id:30853| mapping	1234777	0.813778
	Streptococcus pyogenes |id:33938| mapping	100806	0.0664361
	Streptococcus canis |id:13157| mapping	22926	0.0151094
	Streptococcus suis |id:14191| mapping	11609	0.0076509
	Streptococcus ictaluri |id:16176| mapping	7584	0.00499823
26	Streptococcus sanguinis |id:33559| mapping	1218677	0.657936
	Streptococcus gordonii |id:33243| mapping	34763	0.0187678
	Streptococcus parasanguinis |id:33655| mapping	19795	0.0106869
	Streptococcus sp. |id:12298| mapping	18868	0.0101864
	Streptococcus anginosus |id:1073| mapping	16760	0.00904835
	Streptococcus constellatus |id:33242| mapping	16285	0.00879191
	Streptococcus cristatus |id:12402| mapping	15748	0.00850199
	Streptococcus infantis |id:21677| mapping	8434	0.00455333
27	Actinotignum schaalii |id:25727| mapping	190217	0.141769
	Aerococcus urinae |id:15577| mapping	99722	0.0743229
28

## Sheet: PC
Name	Total read count	Mapped reads %
Delftia sp. EK3 |id:32936| mapping	510696	0.41324
Delftia lacustris |id:1164| mapping	301978	0.244352
Delftia tsuruhatensis |id:18150| mapping	176033	0.142441
Delftia acidovorans |id:12681| mapping	142603	0.11539
Pseudorhodoferax sp. KJ016 |id:28075| mapping	6717	0.0054352
Xylophilus sp. BF.93 |id:32745| mapping	2035	0.00164666
Rhodoferax ferrireducens |id:14434| mapping	1417	0.00114659
Pseudacidovorax intermedius |id:17291| mapping	1108	0.000896561
Curvibacter sp. C5 |id:14352| mapping	1056	0.000854484
Comamonas testosteroni |id:30490| mapping	1009	0.000816453
Total mapped reads	1235834

## Sheet: NC
Name	Total read count	Mapped reads %
Massilia sp. TRP5:2-1 |id:33081| mapping	106436	0.156315
Herminiimonas arsenicoxydans |id:1165| mapping	82571	0.121266
Janthinobacterium sp. N |id:33118| mapping	73522	0.107976
Herbaspirillum sp. G8A1 |id:12876| mapping	66756	0.0980397
Herbaspirillum hiltneri |id:21206| mapping	31110	0.045689
Collimonas arenae |id:16074| mapping	27692	0.0406692
Collimonas fungivorans |id:21122| mapping	27155	0.0398806
Collimonas pratensis |id:13926| mapping	26310	0.0386396
Herbaspirillum seropedicae |id:16364| mapping	16691	0.0245129
Betaproteobacteria bacterium H1.43 |id:17427| mapping	12524	0.0183931
Paraburkholderia caribensis |id:16744| mapping	10752	0.0157907
Burkholderia oklahomensis |id:16747| mapping	10272	0.0150857
Kingella kingae |id:33037| mapping	9741	0.0143059
Herbaspirillum rubrisubalbicans |id:13339| mapping	8714	0.0127976
Sideroxydans lithotrophicus |id:25224| mapping	8279	0.0121588
Halomonas campaniensis |id:14366| mapping	7268	0.010674
Paraburkholderia phytofirmans |id:19969| mapping	6850	0.0100601
Cupriavidus nantongensis |id:16087| mapping	5802	0.00852097
Methylotenera versatilis |id:12859| mapping	5679	0.00834033
Oxalobacter formigenes |id:21353| mapping	4704	0.00690842
Methylotenera mobilis |id:13277| mapping	4566	0.00670575
Herbaspirillum frisingense |id:29209| mapping	3867	0.00567918
Halomonas sp. NIBH P1H8 |id:29934| mapping	3266	0.00479654
Burkholderia sp. |id:16209| mapping	2328	0.00341896
Acidovorax sp. TP4 |id:18856| mapping	2171	0.00318839
Pelomonas sp. On15 |id:15522| mapping	2161	0.0031737
Shewanella amazonensis |id:30786| mapping	1422	0.00208839
Candidatus Accumulibacter |id:18675| mapping	1275	0.0018725
Acidovorax avenae |id:30975| mapping	1137	0.00166983
Lampropedia cohaerens |id:12492| mapping	1128	0.00165661
Acidovorax ebreus |id:13772| mapping	1096	0.00160962
Acidovorax citrulli |id:13846| mapping	1071	0.0015729
Shewanella oneidensis |id:26777| mapping	1028	0.00150975
Total mapped reads	680908

## Sheet: 1
Name	Total read count	Mapped reads %
Methylovorus sp. SS1 |id:22721| mapping	2244	0.00198572
Diaphorobacter sp. PCA039 |id:18320| mapping	1705	0.00150875
Pseudacidovorax intermedius |id:17291| mapping	1408	0.00124594
Sphaerotilus natans |id:27746| mapping	1341	0.00118665
Methylovorus glucosotrophus |id:13327| mapping	1075	0.000951268
Total mapped reads	1130071

## Sheet: 2
Name	Total read count	Mapped reads %
Methylovorus sp. SS1 |id:20249| mapping	3200	0.00186713
Diaphorobacter sp. PCA039 |id:18320| mapping	2503	0.00146045
Sphaerotilus natans |id:27746| mapping	2101	0.00122589
Pseudacidovorax intermedius |id:17291| mapping	2095	0.00122239
Methylovorus glucosotrophus |id:13327| mapping	1586	0.000925398
Methylophilales bacterium HTCC2181 |id:14030| mapping	1517	0.000885138
Pandoraea thiooxydans |id:13800| mapping	1402	0.000818037
Amantichitinum ursilacus |id:23322| mapping	1145	0.000668083
Total mapped reads	1713858

## Sheet: 3
Name	Total read count	Mapped reads %
Gemella sp. 1754-94 |id:14363| mapping	6719	0.00523275
Methylovorus sp. SS1 |id:20249| mapping	2480	0.00193142
Diaphorobacter sp. PCA039 |id:18320| mapping	1819	0.00141663
Sphaerotilus natans |id:27746| mapping	1479	0.00115184
Pseudacidovorax intermedius |id:17291| mapping	1476	0.00114951
Rubellimicrobium mesophilum |id:21948| mapping	1281	0.000997641
Candidatus Paracaedibacter acanthamoebae |id:13974| mapping	1278	0.000995305
Methylovorus glucosotrophus |id:13327| mapping	1235	0.000961816
Methylophilales bacterium HTCC2181 |id:14030| mapping	1162	0.000904964
Pandoraea thiooxydans |id:13800| mapping	1066	0.000830199
Total mapped reads	1284029

## Sheet: 4
Name	Total read count	Mapped reads %
Diaphorobacter sp. PCA039 |id:18320| mapping	1320	0.00141859
Sphaerotilus natans |id:27746| mapping	1222	0.00131327
Pseudacidovorax intermedius |id:17291| mapping	1097	0.00117893
Total mapped reads	930502

## Sheet: 5
Name	Total read count	Mapped reads %
Methylovorus sp. SS1 |id:20249| mapping	3196	0.00207833
Diaphorobacter sp. PCA039 |id:18320| mapping	2082	0.00135391
Sphaerotilus natans |id:27746| mapping	1942	0.00126287
Pseudacidovorax intermedius |id:17291| mapping	1772	0.00115232
Methylovorus glucosotrophus |id:13327| mapping	1606	0.00104437
Pandoraea thiooxydans |id:13800| mapping	1274	0.000828472
Methylophilales bacterium HTCC2181 |id:14030| mapping	1256	0.000816767
Total mapped reads	1537771

## Sheet: 6
Name	Total read count	Mapped reads %
Diaphorobacter sp. PCA039 |id:18320| mapping	1244	0.00134997
Sphaerotilus natans |id:27746| mapping	1107	0.0012013
Methylovorus glucosotrophus |id:13327| mapping	1000	0.00108519
Total mapped reads	921499

[truncated: 22 more sheets: 7, 8, 9, 10, 11, 12, 13, 14, 15, 16, 17, 18, 19, 20, 21, 22, 23, 24, 25, 26 …]
