# Supplementary material for: A Comparison of Three Different Bioinformatics Analyses of the 16S–23S rRNA Encoding Region for Bacterial Identification
Source: Front Microbiol. 2019 Apr 16;10:620. doi: 10.3389/fmicb.2019.00620 (PMC6476902; doi:10.3389/fmicb.2019.00620)
Supplement: TABLE S4 — OTU Clustering. [file Table_4.XLSX]

## Sheet: Samples
Sample Number	Sample Type	16S PCR Sanger Sequencing	Culture
1	Tissue: Hartklep/Heart valve	Streptococcus species	P. acnes +<1
2	Tissue: Hartklep/Heart valve	Negative	Staphylococcus saccharolyticus
3	Tissue: Hartklep/Heart valve	Negative	Negative
4	Tissue: Hartklep/Heart valve	Negative	Negative
5	Fluid: Sonicaat niet humaan	Negative	Negative
6	Fluid: Sonicaat niet humaan	Negative	Negative
7	Tissue: Hartklep/Heart valve	Negative	Negative
8	Tissue: Hartklep/Heart valve	Negative	Negative
9	Tissue: Hartklep/Heart valve	Negative	Negative
10	Tissue: Hartklep/Heart valve	Tropheryma whipplei	Negative
11	Tissue: Hartklep/Heart valve	Negative	Negative
12	Tissue: Hartklep/Heart valve	Negative	Negative
13	Tissue: Hartklep/Heart valve	Negative	Negative
14	Fluid: Sonicaat niet humaan	Negative	Negative
15	Fluid: Sonicaat niet humaan	Negative	Negative
16	Tissue: Hartklep/Heart valve	Negative	Negative
17	Tissue: Hartklep/Heart valve	Tropheryma whipplei	Negative
18	Tissue: Hartklep/Heart valve	Streptococcus spp.	Negative
19	Fluid: Sonicaat niet humaan	Negative	Negative
20	Fluid: Liqour	Ureaplasma parvum	Negative
21	Fluid: Liqour	Ureaplasma parvum	Negative
22	Tissue	Negative	Negative
23	Tissue: Hartklep/Heart valve	Negative	P. acnes <<1
24	Tissue: Kunst/bioklep	Positive but no result	Negative
25	Tissue: Hartklep/Heart valve	Streptococcus dysgalactiae	Negative, Aeorobe nvt
26	Tissue: Hartklep/Heart valve	Streptococcus mitis	Negative
27	Fluid: Pus	Actinobaculum schaalii	Negative, Aeorobe nvt
28	Tissue: Kunst/bioklep	Negative	Negative
PC	Delftia lacustris	-	-
NC	Molecular Grade Water	-	-

## Sheet: END result
Sample Number	Abundance (%)	Result	Taxonomy	Taxonomy
PC	0.962816	Delftia lacustris	k__Bacteria, p__Proteobacteria, c__Betaproteobacteria, o__Burkholderiales, f__Comamonadaceae, g__Delftia, s__Delftia lacustris	k__Bacteria, p__Proteobacteria, c__Betaproteobacteria, o__Burkholderiales, f__Comamonadaceae, g__Delftia, s__Delftia lacustris
	0.0248896	Delftia tsuruhatensis	k__Bacteria, p__Proteobacteria, c__Betaproteobacteria, o__Burkholderiales, f__Comamonadaceae, g__Delftia, s__Delftia tsuruhatensis	k__Bacteria, p__Proteobacteria, c__Betaproteobacteria, o__Burkholderiales, f__Comamonadaceae, g__Delftia, s__Delftia tsuruhatensis
	0.00671318	Delftia sp.	k__Bacteria, p__Proteobacteria, c__Betaproteobacteria, o__Burkholderiales, f__Comamonadaceae, g__Delftia, s__Delftia sp.	k__Bacteria, p__Proteobacteria, c__Betaproteobacteria, o__Burkholderiales, f__Comamonadaceae, g__Delftia, s__Delftia sp.
NC	0.513918	Herminiimonas arsenicoxydans	k__Bacteria, p__Proteobacteria, c__Betaproteobacteria, o__Burkholderiales, f__Oxalobacteraceae, g__Herminiimonas, s__Herminiimonas arsenicoxydans	k__Bacteria, p__Proteobacteria, c__Betaproteobacteria, o__Burkholderiales, f__Oxalobacteraceae, g__Herminiimonas, s__Herminiimonas arsenicoxydans
	0.312781	Herbaspirillum sp.	k__Bacteria, p__Proteobacteria, c__Betaproteobacteria, o__Burkholderiales, f__Oxalobacteraceae, g__Herbaspirillum, s__Herbaspirillum sp.	k__Bacteria, p__Proteobacteria, c__Betaproteobacteria, o__Burkholderiales, f__Oxalobacteraceae, g__Herbaspirillum, s__Herbaspirillum sp.
	0.111676	Janthinobacterium sp.	k__Bacteria, p__Proteobacteria, c__Betaproteobacteria, o__Burkholderiales, f__Oxalobacteraceae, g__Janthinobacterium, s__Janthinobacterium sp.	k__Bacteria, p__Proteobacteria, c__Betaproteobacteria, o__Burkholderiales, f__Oxalobacteraceae, g__Janthinobacterium, s__Janthinobacterium sp.
	0.0201536	Delftia lacustris	k__Bacteria, p__Proteobacteria, c__Betaproteobacteria, o__Burkholderiales, f__Comamonadaceae, g__Delftia, s__Delftia lacustris	k__Bacteria, p__Proteobacteria, c__Betaproteobacteria, o__Burkholderiales, f__Comamonadaceae, g__Delftia, s__Delftia lacustris
	0.0200206	Massilia sp.	k__Bacteria, p__Proteobacteria, c__Betaproteobacteria, o__Burkholderiales, f__Oxalobacteraceae, g__Massilia, s__Massilia sp.	k__Bacteria, p__Proteobacteria, c__Betaproteobacteria, o__Burkholderiales, f__Oxalobacteraceae, g__Massilia, s__Massilia sp.
	0.00442316	Collimonas fungivorans	k__Bacteria, p__Proteobacteria, c__Betaproteobacteria, o__Burkholderiales, f__Oxalobacteraceae, g__Collimonas, s__Collimonas fungivorans	k__Bacteria, p__Proteobacteria, c__Betaproteobacteria, o__Burkholderiales, f__Oxalobacteraceae, g__Collimonas, s__Collimonas fungivorans
	0.00422362	Pseudorhodoferax sp.	k__Bacteria, p__Proteobacteria, c__Betaproteobacteria, o__Burkholderiales, f__Comamonadaceae, g__Pseudorhodoferax, s__Pseudorhodoferax sp.	k__Bacteria, p__Proteobacteria, c__Betaproteobacteria, o__Burkholderiales, f__Comamonadaceae, g__Pseudorhodoferax, s__Pseudorhodoferax sp.
	0.00325917	Burkholderia pseudomallei	k__Bacteria, p__Proteobacteria, c__Betaproteobacteria, o__Burkholderiales, f__Burkholderiaceae, g__Burkholderia, s__Burkholderia pseudomallei	k__Bacteria, p__Proteobacteria, c__Betaproteobacteria, o__Burkholderiales, f__Burkholderiaceae, g__Burkholderia, s__Burkholderia pseudomallei
	0.00189564	Burkholderia sp.	k__Bacteria, p__Proteobacteria, c__Betaproteobacteria, o__Burkholderiales, f__Burkholderiaceae, g__Burkholderia, s__Burkholderia sp.	k__Bacteria, p__Proteobacteria, c__Betaproteobacteria, o__Burkholderiales, f__Burkholderiaceae, g__Burkholderia, s__Burkholderia sp.
	0.00156307	Shewanella amazonensis	k__Bacteria, p__Proteobacteria, c__Gammaproteobacteria, o__Alteromonadales, f__Shewanellaceae, g__Shewanella, s__Shewanella amazonensis	k__Bacteria, p__Proteobacteria, c__Gammaproteobacteria, o__Alteromonadales, f__Shewanellaceae, g__Shewanella, s__Shewanella amazonensis
	0.00106422	Bordetella bronchiseptica	k__Bacteria, p__Proteobacteria, c__Betaproteobacteria, o__Burkholderiales, f__Alcaligenaceae, g__Bordetella, s__Bordetella bronchiseptica	k__Bacteria, p__Proteobacteria, c__Betaproteobacteria, o__Burkholderiales, f__Alcaligenaceae, g__Bordetella, s__Bordetella bronchiseptica
	0.000897935	Shewanella woodyi	k__Bacteria, p__Proteobacteria, c__Gammaproteobacteria, o__Alteromonadales, f__Shewanellaceae, g__Shewanella, s__Shewanella woodyi	k__Bacteria, p__Proteobacteria, c__Gammaproteobacteria, o__Alteromonadales, f__Shewanellaceae, g__Shewanella, s__Shewanella woodyi
	0.000731651	Collimonas pratensis	k__Bacteria, p__Proteobacteria, c__Betaproteobacteria, o__Burkholderiales, f__Oxalobacteraceae, g__Collimonas, s__Collimonas pratensis	k__Bacteria, p__Proteobacteria, c__Betaproteobacteria, o__Burkholderiales, f__Oxalobacteraceae, g__Collimonas, s__Collimonas pratensis
	0.000665137	Roseateles depolymerans	k__Bacteria, p__Proteobacteria, c__Betaproteobacteria, o__Burkholderiales, f__, g__Roseateles, s__Roseateles depolymerans	k__Bacteria, p__Proteobacteria, c__Betaproteobacteria, o__Burkholderiales, f__, g__Roseateles, s__Roseateles depolymerans
	0.00063188	Alicycliphilus denitrificans	k__Bacteria, p__Proteobacteria, c__Betaproteobacteria, o__Burkholderiales, f__Comamonadaceae, g__Alicycliphilus, s__Alicycliphilus denitrificans	k__Bacteria, p__Proteobacteria, c__Betaproteobacteria, o__Burkholderiales, f__Comamonadaceae, g__Alicycliphilus, s__Alicycliphilus denitrificans
	0.00063188	Herbaspirillum rubrisubalbicans	k__Bacteria, p__Proteobacteria, c__Betaproteobacteria, o__Burkholderiales, f__Oxalobacteraceae, g__Herbaspirillum, s__Herbaspirillum rubrisubalbicans	k__Bacteria, p__Proteobacteria, c__Betaproteobacteria, o__Burkholderiales, f__Oxalobacteraceae, g__Herbaspirillum, s__Herbaspirillum rubrisubalbicans
	0.000399082	Pelomonas sp.	k__Bacteria, p__Proteobacteria, c__Betaproteobacteria, o__Burkholderiales, f__Comamonadaceae, g__Pelomonas, s__Pelomonas sp.	k__Bacteria, p__Proteobacteria, c__Betaproteobacteria, o__Burkholderiales, f__Comamonadaceae, g__Pelomonas, s__Pelomonas sp.
	0.000365825	Shewanella frigidimarina	k__Bacteria, p__Proteobacteria, c__Gammaproteobacteria, o__Alteromonadales, f__Shewanellaceae, g__Shewanella, s__Shewanella frigidimarina	k__Bacteria, p__Proteobacteria, c__Gammaproteobacteria, o__Alteromonadales, f__Shewanellaceae, g__Shewanella, s__Shewanella frigidimarina
	0.000365825	Shewanella sp.	k__Bacteria, p__Proteobacteria, c__Gammaproteobacteria, o__Alteromonadales, f__Shewanellaceae, g__Shewanella, s__Shewanella sp.	k__Bacteria, p__Proteobacteria, c__Gammaproteobacteria, o__Alteromonadales, f__Shewanellaceae, g__Shewanella, s__Shewanella sp.
	0.000332568	Shewanella oneidensis	k__Bacteria, p__Proteobacteria, c__Gammaproteobacteria, o__Alteromonadales, f__Shewanellaceae, g__Shewanella, s__Shewanella oneidensis	k__Bacteria, p__Proteobacteria, c__Gammaproteobacteria, o__Alteromonadales, f__Shewanellaceae, g__Shewanella, s__Shewanella oneidensis
1
2	0.00291295	Cutibacterium acnes	k__Bacteria, p__Actinobacteria, c__Actinobacteria, o__Propionibacteriales, f__Propionibacteriaceae, g__Cutibacterium, s__Cutibacterium acnes	k__Bacteria, p__Actinobacteria, c__Actinobacteria, o__Propionibacteriales, f__Propionibacteriaceae, g__Cutibacterium, s__Cutibacterium acnes
3
4
5
6	0.00290336	Variovorax paradoxus	k__Bacteria, p__Proteobacteria, c__Betaproteobacteria, o__Burkholderiales, f__Comamonadaceae, g__Variovorax, s__Variovorax paradoxus	k__Bacteria, p__Proteobacteria, c__Betaproteobacteria, o__Burkholderiales, f__Comamonadaceae, g__Variovorax, s__Variovorax paradoxus
7
8
9
10	0.0188025	Enterococcus faecium	k__Bacteria, p__Firmicutes, c__Bacilli, o__Lactobacillales, f__Enterococcaceae, g__Enterococcus, s__Enterococcus faecium	k__Bacteria, p__Firmicutes, c__Bacilli, o__Lactobacillales, f__Enterococcaceae, g__Enterococcus, s__Enterococcus faecium
11
12
13
14
15
16
17	0.00524977	Cutibacterium acnes	k__Bacteria, p__Actinobacteria, c__Actinobacteria, o__Propionibacteriales, f__Propionibacteriaceae, g__Cutibacterium, s__Cutibacterium acnes	k__Bacteria, p__Actinobacteria, c__Actinobacteria, o__Propionibacteriales, f__Propionibacteriaceae, g__Cutibacterium, s__Cutibacterium acnes
18	0.524095	Streptococcus sp.	k__Bacteria, p__Firmicutes, c__Bacilli, o__Lactobacillales, f__Streptococcaceae, g__Streptococcus, s__Streptococcus sp.	k__Bacteria, p__Firmicutes, c__Bacilli, o__Lactobacillales, f__Streptococcaceae, g__Streptococcus, s__Streptococcus sp.
	0.091864	Streptococcus pneumoniae	k__Bacteria, p__Firmicutes, c__Bacilli, o__Lactobacillales, f__Streptococcaceae, g__Streptococcus, s__Streptococcus pneumoniae	k__Bacteria, p__Firmicutes, c__Bacilli, o__Lactobacillales, f__Streptococcaceae, g__Streptococcus, s__Streptococcus pneumoniae
	0.0839975	Streptococcus australis	k__Bacteria, p__Firmicutes, c__Bacilli, o__Lactobacillales, f__Streptococcaceae, g__Streptococcus, s__Streptococcus australis	k__Bacteria, p__Firmicutes, c__Bacilli, o__Lactobacillales, f__Streptococcaceae, g__Streptococcus, s__Streptococcus australis
	0.0768273	Streptococcus mitis	k__Bacteria, p__Firmicutes, c__Bacilli, o__Lactobacillales, f__Streptococcaceae, g__Streptococcus, s__Streptococcus mitis	k__Bacteria, p__Firmicutes, c__Bacilli, o__Lactobacillales, f__Streptococcaceae, g__Streptococcus, s__Streptococcus mitis
	0.0613376	Streptococcus suis	k__Bacteria, p__Firmicutes, c__Bacilli, o__Lactobacillales, f__Streptococcaceae, g__Streptococcus, s__Streptococcus suis	k__Bacteria, p__Firmicutes, c__Bacilli, o__Lactobacillales, f__Streptococcaceae, g__Streptococcus, s__Streptococcus suis
	0.0541001	Streptococcus parasanguinis	k__Bacteria, p__Firmicutes, c__Bacilli, o__Lactobacillales, f__Streptococcaceae, g__Streptococcus, s__Streptococcus parasanguinis	k__Bacteria, p__Firmicutes, c__Bacilli, o__Lactobacillales, f__Streptococcaceae, g__Streptococcus, s__Streptococcus parasanguinis
	0.0304281	Streptococcus agalactiae	k__Bacteria, p__Firmicutes, c__Bacilli, o__Lactobacillales, f__Streptococcaceae, g__Streptococcus, s__Streptococcus agalactiae	k__Bacteria, p__Firmicutes, c__Bacilli, o__Lactobacillales, f__Streptococcaceae, g__Streptococcus, s__Streptococcus agalactiae
	0.0249999	Streptococcus anginosus	k__Bacteria, p__Firmicutes, c__Bacilli, o__Lactobacillales, f__Streptococcaceae, g__Streptococcus, s__Streptococcus anginosus	k__Bacteria, p__Firmicutes, c__Bacilli, o__Lactobacillales, f__Streptococcaceae, g__Streptococcus, s__Streptococcus anginosus
	0.0207315	Streptococcus ictaluri	k__Bacteria, p__Firmicutes, c__Bacilli, o__Lactobacillales, f__Streptococcaceae, g__Streptococcus, s__Streptococcus ictaluri	k__Bacteria, p__Firmicutes, c__Bacilli, o__Lactobacillales, f__Streptococcaceae, g__Streptococcus, s__Streptococcus ictaluri
	0.0157667	Streptococcus cristatus	k__Bacteria, p__Firmicutes, c__Bacilli, o__Lactobacillales, f__Streptococcaceae, g__Streptococcus, s__Streptococcus cristatus	k__Bacteria, p__Firmicutes, c__Bacilli, o__Lactobacillales, f__Streptococcaceae, g__Streptococcus, s__Streptococcus cristatus
	0.0118917	Streptococcus intermedius	k__Bacteria, p__Firmicutes, c__Bacilli, o__Lactobacillales, f__Streptococcaceae, g__Streptococcus, s__Streptococcus intermedius	k__Bacteria, p__Firmicutes, c__Bacilli, o__Lactobacillales, f__Streptococcaceae, g__Streptococcus, s__Streptococcus intermedius
19
20	0.798325	Ureaplasma parvum	k__Bacteria, p__Tenericutes, c__Mollicutes, o__Mycoplasmatales, f__Mycoplasmataceae, g__Ureaplasma, s__Ureaplasma parvum	k__Bacteria, p__Tenericutes, c__Mollicutes, o__Mycoplasmatales, f__Mycoplasmataceae, g__Ureaplasma, s__Ureaplasma parvum
	0.166081	Ureaplasma urealyticum	k__Bacteria, p__Tenericutes, c__Mollicutes, o__Mycoplasmatales, f__Mycoplasmataceae, g__Ureaplasma, s__Ureaplasma urealyticum	k__Bacteria, p__Tenericutes, c__Mollicutes, o__Mycoplasmatales, f__Mycoplasmataceae, g__Ureaplasma, s__Ureaplasma urealyticum
21	0.789319	Ureaplasma parvum	k__Bacteria, p__Tenericutes, c__Mollicutes, o__Mycoplasmatales, f__Mycoplasmataceae, g__Ureaplasma, s__Ureaplasma parvum	k__Bacteria, p__Tenericutes, c__Mollicutes, o__Mycoplasmatales, f__Mycoplasmataceae, g__Ureaplasma, s__Ureaplasma parvum
	0.158799	Ureaplasma urealyticum	k__Bacteria, p__Tenericutes, c__Mollicutes, o__Mycoplasmatales, f__Mycoplasmataceae, g__Ureaplasma, s__Ureaplasma urealyticum	k__Bacteria, p__Tenericutes, c__Mollicutes, o__Mycoplasmatales, f__Mycoplasmataceae, g__Ureaplasma, s__Ureaplasma urealyticum
22
23
24
25	0.852571	Streptococcus dysgalactiae	k__Bacteria, p__Firmicutes, c__Bacilli, o__Lactobacillales, f__Streptococcaceae, g__Streptococcus, s__Streptococcus dysgalactiae	k__Bacteria, p__Firmicutes, c__Bacilli, o__Lactobacillales, f__Streptococcaceae, g__Streptococcus, s__Streptococcus dysgalactiae
	0.0770854	Streptococcus pyogenes	k__Bacteria, p__Firmicutes, c__Bacilli, o__Lactobacillales, f__Streptococcaceae, g__Streptococcus, s__Streptococcus pyogenes	k__Bacteria, p__Firmicutes, c__Bacilli, o__Lactobacillales, f__Streptococcaceae, g__Streptococcus, s__Streptococcus pyogenes
	0.0645952	Streptococcus agalactiae	k__Bacteria, p__Firmicutes, c__Bacilli, o__Lactobacillales, f__Streptococcaceae, g__Streptococcus, s__Streptococcus agalactiae	k__Bacteria, p__Firmicutes, c__Bacilli, o__Lactobacillales, f__Streptococcaceae, g__Streptococcus, s__Streptococcus agalactiae
26	0.758855	Streptococcus sanguinis	k__Bacteria, p__Firmicutes, c__Bacilli, o__Lactobacillales, f__Streptococcaceae, g__Streptococcus, s__Streptococcus sanguinis	k__Bacteria, p__Firmicutes, c__Bacilli, o__Lactobacillales, f__Streptococcaceae, g__Streptococcus, s__Streptococcus sanguinis
	0.0860702	Streptococcus anginosus	k__Bacteria, p__Firmicutes, c__Bacilli, o__Lactobacillales, f__Streptococcaceae, g__Streptococcus, s__Streptococcus anginosus	k__Bacteria, p__Firmicutes, c__Bacilli, o__Lactobacillales, f__Streptococcaceae, g__Streptococcus, s__Streptococcus anginosus
	0.037793	Streptococcus cristatus	k__Bacteria, p__Firmicutes, c__Bacilli, o__Lactobacillales, f__Streptococcaceae, g__Streptococcus, s__Streptococcus cristatus	k__Bacteria, p__Firmicutes, c__Bacilli, o__Lactobacillales, f__Streptococcaceae, g__Streptococcus, s__Streptococcus cristatus
	0.0364324	Streptococcus parasanguinis	k__Bacteria, p__Firmicutes, c__Bacilli, o__Lactobacillales, f__Streptococcaceae, g__Streptococcus, s__Streptococcus parasanguinis	k__Bacteria, p__Firmicutes, c__Bacilli, o__Lactobacillales, f__Streptococcaceae, g__Streptococcus, s__Streptococcus parasanguinis
	0.0259648	Streptococcus agalactiae	k__Bacteria, p__Firmicutes, c__Bacilli, o__Lactobacillales, f__Streptococcaceae, g__Streptococcus, s__Streptococcus agalactiae	k__Bacteria, p__Firmicutes, c__Bacilli, o__Lactobacillales, f__Streptococcaceae, g__Streptococcus, s__Streptococcus agalactiae
	0.0164431	Streptococcus pneumoniae	k__Bacteria, p__Firmicutes, c__Bacilli, o__Lactobacillales, f__Streptococcaceae, g__Streptococcus, s__Streptococcus pneumoniae	k__Bacteria, p__Firmicutes, c__Bacilli, o__Lactobacillales, f__Streptococcaceae, g__Streptococcus, s__Streptococcus pneumoniae
	0.00843826	Streptococcus constellatus	k__Bacteria, p__Firmicutes, c__Bacilli, o__Lactobacillales, f__Streptococcaceae, g__Streptococcus, s__Streptococcus constellatus	k__Bacteria, p__Firmicutes, c__Bacilli, o__Lactobacillales, f__Streptococcaceae, g__Streptococcus, s__Streptococcus constellatus
	0.00438164	Streptococcus gordonii	k__Bacteria, p__Firmicutes, c__Bacilli, o__Lactobacillales, f__Streptococcaceae, g__Streptococcus, s__Streptococcus gordonii	k__Bacteria, p__Firmicutes, c__Bacilli, o__Lactobacillales, f__Streptococcaceae, g__Streptococcus, s__Streptococcus gordonii
27	0.174603	Actinotignum schaalii	k__Bacteria, p__Actinobacteria, c__Actinobacteria, o__Actinomycetales, f__Actinomycetaceae, g__Actinotignum, s__Actinotignum schaalii	k__Bacteria, p__Actinobacteria, c__Actinobacteria, o__Actinomycetales, f__Actinomycetaceae, g__Actinotignum, s__Actinotignum schaalii
	0.139078	Aerococcus urinae	k__Bacteria, p__Firmicutes, c__Bacilli, o__Lactobacillales, f__Aerococcaceae, g__Aerococcus, s__Aerococcus urinae	k__Bacteria, p__Firmicutes, c__Bacilli, o__Lactobacillales, f__Aerococcaceae, g__Aerococcus, s__Aerococcus urinae
28

## Sheet: NC_OTU (Table) (Filtered)
ID	Taxonomy	Combined Abundance	Abundance percentage	32_S8_L001_R1_001 (paired) trimmed (paired)
Herminiimonas arsenicoxydans	k__Bacteria, p__Proteobacteria, c__Betaproteobacteria, o__Burkholderiales, f__Oxalobacteraceae, g__Herminiimonas, s__Herminiimonas arsenicoxydans	15453	0.513918	20
Herbaspirillum sp. G8A1	k__Bacteria, p__Proteobacteria, c__Betaproteobacteria, o__Burkholderiales, f__Oxalobacteraceae, g__Herbaspirillum, s__Herbaspirillum sp. G8A1	9405	0.312781	32
Janthinobacterium sp. N	k__Bacteria, p__Proteobacteria, c__Betaproteobacteria, o__Burkholderiales, f__Oxalobacteraceae, g__Janthinobacterium, s__Janthinobacterium sp. N	3358	0.111676	98
Delftia lacustris	k__Bacteria, p__Proteobacteria, c__Betaproteobacteria, o__Burkholderiales, f__Comamonadaceae, g__Delftia, s__Delftia lacustris	606	0.0201536	57
Massilia sp. TRP5:2-1	k__Bacteria, p__Proteobacteria, c__Betaproteobacteria, o__Burkholderiales, f__Oxalobacteraceae, g__Massilia, s__Massilia sp. TRP5:2-1	602	0.0200206	19
Collimonas fungivorans	k__Bacteria, p__Proteobacteria, c__Betaproteobacteria, o__Burkholderiales, f__Oxalobacteraceae, g__Collimonas, s__Collimonas fungivorans	133	0.00442316	606
Pseudorhodoferax sp. KJ016	k__Bacteria, p__Proteobacteria, c__Betaproteobacteria, o__Burkholderiales, f__Comamonadaceae, g__Pseudorhodoferax, s__Pseudorhodoferax sp. KJ016	127	0.00422362	12
Burkholderia pseudomallei	k__Bacteria, p__Proteobacteria, c__Betaproteobacteria, o__Burkholderiales, f__Burkholderiaceae, g__Burkholderia, s__Burkholderia pseudomallei	98	0.00325917	127
Burkholderia sp.	k__Bacteria, p__Proteobacteria, c__Betaproteobacteria, o__Burkholderiales, f__Burkholderiaceae, g__Burkholderia, s__Burkholderia sp.	57	0.00189564	133
Shewanella amazonensis	k__Bacteria, p__Proteobacteria, c__Gammaproteobacteria, o__Alteromonadales, f__Shewanellaceae, g__Shewanella, s__Shewanella amazonensis	47	0.00156307	22
Bordetella bronchiseptica	k__Bacteria, p__Proteobacteria, c__Betaproteobacteria, o__Burkholderiales, f__Alcaligenaceae, g__Bordetella, s__Bordetella bronchiseptica	32	0.00106422	19
Shewanella woodyi	k__Bacteria, p__Proteobacteria, c__Gammaproteobacteria, o__Alteromonadales, f__Shewanellaceae, g__Shewanella, s__Shewanella woodyi	27	0.000897935	9405
Collimonas pratensis	k__Bacteria, p__Proteobacteria, c__Betaproteobacteria, o__Burkholderiales, f__Oxalobacteraceae, g__Collimonas, s__Collimonas pratensis	22	0.000731651	15453
Roseateles depolymerans	k__Bacteria, p__Proteobacteria, c__Betaproteobacteria, o__Burkholderiales, f__, g__Roseateles, s__Roseateles depolymerans	20	0.000665137	3358
Alicycliphilus denitrificans	k__Bacteria, p__Proteobacteria, c__Betaproteobacteria, o__Burkholderiales, f__Comamonadaceae, g__Alicycliphilus, s__Alicycliphilus denitrificans	19	0.00063188	602
Herbaspirillum rubrisubalbicans	k__Bacteria, p__Proteobacteria, c__Betaproteobacteria, o__Burkholderiales, f__Oxalobacteraceae, g__Herbaspirillum, s__Herbaspirillum rubrisubalbicans	19	0.00063188	47
Pelomonas sp. On15	k__Bacteria, p__Proteobacteria, c__Betaproteobacteria, o__Burkholderiales, f__Comamonadaceae, g__Pelomonas, s__Pelomonas sp. On15	12	0.000399082	11
Shewanella frigidimarina	k__Bacteria, p__Proteobacteria, c__Gammaproteobacteria, o__Alteromonadales, f__Shewanellaceae, g__Shewanella, s__Shewanella frigidimarina	11	0.000365825	10
Shewanella sp.	k__Bacteria, p__Proteobacteria, c__Gammaproteobacteria, o__Alteromonadales, f__Shewanellaceae, g__Shewanella, s__Shewanella sp.	11	0.000365825	11
Shewanella oneidensis	k__Bacteria, p__Proteobacteria, c__Gammaproteobacteria, o__Alteromonadales, f__Shewanellaceae, g__Shewanella, s__Shewanella oneidensis	10	0.000332568	27
		30069

## Sheet: PC_OTU (Table) (Filtered)
ID	Taxonomy	Combined Abundance	Abundance percentage	31_S7_L001_R1_001 (paired) trimmed (paired)
Delftia lacustris	k__Bacteria, p__Proteobacteria, c__Betaproteobacteria, o__Burkholderiales, f__Comamonadaceae, g__Delftia, s__Delftia lacustris	390394	0.962816	31
Delftia tsuruhatensis	k__Bacteria, p__Proteobacteria, c__Betaproteobacteria, o__Burkholderiales, f__Comamonadaceae, g__Delftia, s__Delftia tsuruhatensis	10092	0.0248896	10
Delftia sp. EK3	k__Bacteria, p__Proteobacteria, c__Betaproteobacteria, o__Burkholderiales, f__Comamonadaceae, g__Delftia, s__Delftia sp. EK3	2722	0.00671318	223
Delftia acidovorans	k__Bacteria, p__Proteobacteria, c__Betaproteobacteria, o__Burkholderiales, f__Comamonadaceae, g__Delftia, s__Delftia acidovorans	724	0.00178558	33
Herbaspirillum sp. G8A1	k__Bacteria, p__Proteobacteria, c__Betaproteobacteria, o__Burkholderiales, f__Oxalobacteraceae, g__Herbaspirillum, s__Herbaspirillum sp. G8A1	604	0.00148963	11
Janthinobacterium sp. N	k__Bacteria, p__Proteobacteria, c__Betaproteobacteria, o__Burkholderiales, f__Oxalobacteraceae, g__Janthinobacterium, s__Janthinobacterium sp. N	254	0.000626432	142
Acidovorax sp. TP4	k__Bacteria, p__Proteobacteria, c__Betaproteobacteria, o__Burkholderiales, f__Comamonadaceae, g__Acidovorax, s__Acidovorax sp. TP4	223	0.000549978	724
Curvibacter sp. C5	k__Bacteria, p__Proteobacteria, c__Betaproteobacteria, o__Burkholderiales, f__Comamonadaceae, g__Curvibacter, s__Curvibacter sp. C5	142	0.00035021	390394
Herminiimonas arsenicoxydans	k__Bacteria, p__Proteobacteria, c__Betaproteobacteria, o__Burkholderiales, f__Oxalobacteraceae, g__Herminiimonas, s__Herminiimonas arsenicoxydans	99	0.00024416	2722
Massilia sp. TRP5:2-1	k__Bacteria, p__Proteobacteria, c__Betaproteobacteria, o__Burkholderiales, f__Oxalobacteraceae, g__Massilia, s__Massilia sp. TRP5:2-1	94	0.000231829	10092
Alicycliphilus denitrificans	k__Bacteria, p__Proteobacteria, c__Betaproteobacteria, o__Burkholderiales, f__Comamonadaceae, g__Alicycliphilus, s__Alicycliphilus denitrificans	33	8.13868e-05	15
Rhizobacter sp. Z0-YC6816	k__Bacteria, p__Proteobacteria, c__Betaproteobacteria, o__Burkholderiales, f__, g__Rhizobacter, s__Rhizobacter sp. Z0-YC6816	31	7.64543e-05	11
Polaromonas naphthalenivorans	k__Bacteria, p__Proteobacteria, c__Betaproteobacteria, o__Burkholderiales, f__Comamonadaceae, g__Polaromonas, s__Polaromonas naphthalenivorans	15	3.6994e-05	604
Acinetobacter baumannii	k__Bacteria, p__Proteobacteria, c__Gammaproteobacteria, o__Pseudomonadales, f__Moraxellaceae, g__Acinetobacter, s__Acinetobacter baumannii	12	2.95952e-05	99
Comamonas testosteroni	k__Bacteria, p__Proteobacteria, c__Betaproteobacteria, o__Burkholderiales, f__Comamonadaceae, g__Comamonas, s__Comamonas testosteroni	11	2.71289e-05	254
Ramlibacter tataouinensis	k__Bacteria, p__Proteobacteria, c__Betaproteobacteria, o__Burkholderiales, f__Comamonadaceae, g__Ramlibacter, s__Ramlibacter tataouinensis	11	2.71289e-05	94
Ralstonia pickettii	k__Bacteria, p__Proteobacteria, c__Betaproteobacteria, o__Burkholderiales, f__Burkholderiaceae, g__Ralstonia, s__Ralstonia pickettii	10	2.46627e-05	12
		405471

## Sheet: 1_OTU (Table) (Filtered)
ID	Taxonomy	Combined Abundance	Abundance percentage
Herminiimonas arsenicoxydans	k__Bacteria, p__Proteobacteria, c__Betaproteobacteria, o__Burkholderiales, f__Oxalobacteraceae, g__Herminiimonas, s__Herminiimonas arsenicoxydans	27721	0.502201
Herbaspirillum sp. G8A1	k__Bacteria, p__Proteobacteria, c__Betaproteobacteria, o__Burkholderiales, f__Oxalobacteraceae, g__Herbaspirillum, s__Herbaspirillum sp. G8A1	18071	0.327379
Janthinobacterium sp. N	k__Bacteria, p__Proteobacteria, c__Betaproteobacteria, o__Burkholderiales, f__Oxalobacteraceae, g__Janthinobacterium, s__Janthinobacterium sp. N	6354	0.115111
Massilia sp. TRP5:2-1	k__Bacteria, p__Proteobacteria, c__Betaproteobacteria, o__Burkholderiales, f__Oxalobacteraceae, g__Massilia, s__Massilia sp. TRP5:2-1	961	0.0174097
Delftia lacustris	k__Bacteria, p__Proteobacteria, c__Betaproteobacteria, o__Burkholderiales, f__Comamonadaceae, g__Delftia, s__Delftia lacustris	828	0.0150003
Collimonas fungivorans	k__Bacteria, p__Proteobacteria, c__Betaproteobacteria, o__Burkholderiales, f__Oxalobacteraceae, g__Collimonas, s__Collimonas fungivorans	369	0.0066849
Burkholderia pseudomallei	k__Bacteria, p__Proteobacteria, c__Betaproteobacteria, o__Burkholderiales, f__Burkholderiaceae, g__Burkholderia, s__Burkholderia pseudomallei	331	0.00599649
Cutibacterium acnes	k__Bacteria, p__Actinobacteria, c__Actinobacteria, o__Propionibacteriales, f__Propionibacteriaceae, g__Cutibacterium, s__Cutibacterium acnes	116	0.00210149
Pelomonas sp. On15	k__Bacteria, p__Proteobacteria, c__Betaproteobacteria, o__Burkholderiales, f__Comamonadaceae, g__Pelomonas, s__Pelomonas sp. On15	109	0.00197467
Variovorax paradoxus	k__Bacteria, p__Proteobacteria, c__Betaproteobacteria, o__Burkholderiales, f__Comamonadaceae, g__Variovorax, s__Variovorax paradoxus	57	0.00103263
Herbaspirillum frisingense	k__Bacteria, p__Proteobacteria, c__Betaproteobacteria, o__Burkholderiales, f__Oxalobacteraceae, g__Herbaspirillum, s__Herbaspirillum frisingense	50	0.000905814
Burkholderia sp.	k__Bacteria, p__Proteobacteria, c__Betaproteobacteria, o__Burkholderiales, f__Burkholderiaceae, g__Burkholderia, s__Burkholderia sp.	40	0.000724651
Achromobacter spanius	k__Bacteria, p__Proteobacteria, c__Betaproteobacteria, o__Burkholderiales, f__Alcaligenaceae, g__Achromobacter, s__Achromobacter spanius	32	0.000579721
Herbaspirillum rubrisubalbicans	k__Bacteria, p__Proteobacteria, c__Betaproteobacteria, o__Burkholderiales, f__Oxalobacteraceae, g__Herbaspirillum, s__Herbaspirillum rubrisubalbicans	29	0.000525372
Streptococcus pneumoniae	k__Bacteria, p__Firmicutes, c__Bacilli, o__Lactobacillales, f__Streptococcaceae, g__Streptococcus, s__Streptococcus pneumoniae	26	0.000471023
Bordetella sp.	k__Bacteria, p__Proteobacteria, c__Betaproteobacteria, o__Burkholderiales, f__Alcaligenaceae, g__Bordetella, s__Bordetella sp.	22	0.000398558
Pseudorhodoferax sp. KJ016	k__Bacteria, p__Proteobacteria, c__Betaproteobacteria, o__Burkholderiales, f__Comamonadaceae, g__Pseudorhodoferax, s__Pseudorhodoferax sp. KJ016	22	0.000398558
beta proteobacterium B6-9	k__Bacteria, p__Proteobacteria, c__Betaproteobacteria, o__, f__, g__, s__beta proteobacterium B6-9	17	0.000307977
Bordetella avium	k__Bacteria, p__Proteobacteria, c__Betaproteobacteria, o__Burkholderiales, f__Alcaligenaceae, g__Bordetella, s__Bordetella avium	12	0.000217395
Comamonas testosteroni	k__Bacteria, p__Proteobacteria, c__Betaproteobacteria, o__Burkholderiales, f__Comamonadaceae, g__Comamonas, s__Comamonas testosteroni	12	0.000217395
Roseateles depolymerans	k__Bacteria, p__Proteobacteria, c__Betaproteobacteria, o__Burkholderiales, f__, g__Roseateles, s__Roseateles depolymerans	10	0.000181163
Collimonas pratensis	k__Bacteria, p__Proteobacteria, c__Betaproteobacteria, o__Burkholderiales, f__Oxalobacteraceae, g__Collimonas, s__Collimonas pratensis	10	0.000181163
		55199

## Sheet: 2_OTU (Table) (Filtered)
ID	Taxonomy	Combined Abundance	Abundance percentage
Herminiimonas arsenicoxydans	k__Bacteria, p__Proteobacteria, c__Betaproteobacteria, o__Burkholderiales, f__Oxalobacteraceae, g__Herminiimonas, s__Herminiimonas arsenicoxydans	41386	0.494079
Herbaspirillum sp. G8A1	k__Bacteria, p__Proteobacteria, c__Betaproteobacteria, o__Burkholderiales, f__Oxalobacteraceae, g__Herbaspirillum, s__Herbaspirillum sp. G8A1	28290	0.337735
Janthinobacterium sp. N	k__Bacteria, p__Proteobacteria, c__Betaproteobacteria, o__Burkholderiales, f__Oxalobacteraceae, g__Janthinobacterium, s__Janthinobacterium sp. N	9701	0.115813
Delftia lacustris	k__Bacteria, p__Proteobacteria, c__Betaproteobacteria, o__Burkholderiales, f__Comamonadaceae, g__Delftia, s__Delftia lacustris	1513	0.0180627
Massilia sp. TRP5:2-1	k__Bacteria, p__Proteobacteria, c__Betaproteobacteria, o__Burkholderiales, f__Oxalobacteraceae, g__Massilia, s__Massilia sp. TRP5:2-1	848	0.0101237
Burkholderia pseudomallei	k__Bacteria, p__Proteobacteria, c__Betaproteobacteria, o__Burkholderiales, f__Burkholderiaceae, g__Burkholderia, s__Burkholderia pseudomallei	511	0.00610047
Collimonas fungivorans	k__Bacteria, p__Proteobacteria, c__Betaproteobacteria, o__Burkholderiales, f__Oxalobacteraceae, g__Collimonas, s__Collimonas fungivorans	291	0.00347405
Cutibacterium acnes	k__Bacteria, p__Actinobacteria, c__Actinobacteria, o__Propionibacteriales, f__Propionibacteriaceae, g__Cutibacterium, s__Cutibacterium acnes	244	0.00291295
Bordetella pertussis	k__Bacteria, p__Proteobacteria, c__Betaproteobacteria, o__Burkholderiales, f__Alcaligenaceae, g__Bordetella, s__Bordetella pertussis	193	0.00230409
Burkholderia sp.	k__Bacteria, p__Proteobacteria, c__Betaproteobacteria, o__Burkholderiales, f__Burkholderiaceae, g__Burkholderia, s__Burkholderia sp.	176	0.00210114
Bordetella bronchiseptica	k__Bacteria, p__Proteobacteria, c__Betaproteobacteria, o__Burkholderiales, f__Alcaligenaceae, g__Bordetella, s__Bordetella bronchiseptica	72	0.000859558
Ralstonia pickettii	k__Bacteria, p__Proteobacteria, c__Betaproteobacteria, o__Burkholderiales, f__Burkholderiaceae, g__Ralstonia, s__Ralstonia pickettii	70	0.000835681
Herbaspirillum frisingense	k__Bacteria, p__Proteobacteria, c__Betaproteobacteria, o__Burkholderiales, f__Oxalobacteraceae, g__Herbaspirillum, s__Herbaspirillum frisingense	64	0.000764051
Streptococcus pneumoniae	k__Bacteria, p__Firmicutes, c__Bacilli, o__Lactobacillales, f__Streptococcaceae, g__Streptococcus, s__Streptococcus pneumoniae	54	0.000644668
Herbaspirillum rubrisubalbicans	k__Bacteria, p__Proteobacteria, c__Betaproteobacteria, o__Burkholderiales, f__Oxalobacteraceae, g__Herbaspirillum, s__Herbaspirillum rubrisubalbicans	45	0.000537224
Bordetella hinzii	k__Bacteria, p__Proteobacteria, c__Betaproteobacteria, o__Burkholderiales, f__Alcaligenaceae, g__Bordetella, s__Bordetella hinzii	33	0.000393964
Collimonas pratensis	k__Bacteria, p__Proteobacteria, c__Betaproteobacteria, o__Burkholderiales, f__Oxalobacteraceae, g__Collimonas, s__Collimonas pratensis	33	0.000393964
Bordetella sp.	k__Bacteria, p__Proteobacteria, c__Betaproteobacteria, o__Burkholderiales, f__Alcaligenaceae, g__Bordetella, s__Bordetella sp.	31	0.000370087
Pelomonas sp. On15	k__Bacteria, p__Proteobacteria, c__Betaproteobacteria, o__Burkholderiales, f__Comamonadaceae, g__Pelomonas, s__Pelomonas sp. On15	29	0.000346211
Achromobacter spanius	k__Bacteria, p__Proteobacteria, c__Betaproteobacteria, o__Burkholderiales, f__Alcaligenaceae, g__Achromobacter, s__Achromobacter spanius	28	0.000334272
Shewanella loihica	k__Bacteria, p__Proteobacteria, c__Gammaproteobacteria, o__Alteromonadales, f__Shewanellaceae, g__Shewanella, s__Shewanella loihica	25	0.000298458
Herbaspirillum seropedicae	k__Bacteria, p__Proteobacteria, c__Betaproteobacteria, o__Burkholderiales, f__Oxalobacteraceae, g__Herbaspirillum, s__Herbaspirillum seropedicae	20	0.000238766
Streptococcus oralis	k__Bacteria, p__Firmicutes, c__Bacilli, o__Lactobacillales, f__Streptococcaceae, g__Streptococcus, s__Streptococcus oralis	18	0.000214889
Shewanella woodyi	k__Bacteria, p__Proteobacteria, c__Gammaproteobacteria, o__Alteromonadales, f__Shewanellaceae, g__Shewanella, s__Shewanella woodyi	17	0.000202951
Oxalobacter formigenes	k__Bacteria, p__Proteobacteria, c__Betaproteobacteria, o__Burkholderiales, f__Oxalobacteraceae, g__Oxalobacter, s__Oxalobacter formigenes	15	0.000179075
Streptococcus mitis	k__Bacteria, p__Firmicutes, c__Bacilli, o__Lactobacillales, f__Streptococcaceae, g__Streptococcus, s__Streptococcus mitis	13	0.000155198
Burkholderia thailandensis	k__Bacteria, p__Proteobacteria, c__Betaproteobacteria, o__Burkholderiales, f__Burkholderiaceae, g__Burkholderia, s__Burkholderia thailandensis	12	0.00014326
Actinotignum schaalii	k__Bacteria, p__Actinobacteria, c__Actinobacteria, o__Actinomycetales, f__Actinomycetaceae, g__Actinotignum, s__Actinotignum schaalii	11	0.000131321
Halomonas huangheensis	k__Bacteria, p__Proteobacteria, c__Gammaproteobacteria, o__Oceanospirillales, f__Halomonadaceae, g__Halomonas, s__Halomonas huangheensis	11	0.000131321
Halomonas sp. NIBH P1H8	k__Bacteria, p__Proteobacteria, c__Gammaproteobacteria, o__Oceanospirillales, f__Halomonadaceae, g__Halomonas, s__Halomonas sp. NIBH P1H8	10	0.000119383
		83764

## Sheet: 3_OTU (Table) (Filtered)
ID	Taxonomy	Combined Abundance	Abundance percentage	8_S19_L001_R1_001 (paired) trimmed (paired)
Herminiimonas arsenicoxydans	k__Bacteria, p__Proteobacteria, c__Betaproteobacteria, o__Burkholderiales, f__Oxalobacteraceae, g__Herminiimonas, s__Herminiimonas arsenicoxydans	30862	0.520079	36
Herbaspirillum sp. G8A1	k__Bacteria, p__Proteobacteria, c__Betaproteobacteria, o__Burkholderiales, f__Oxalobacteraceae, g__Herbaspirillum, s__Herbaspirillum sp. G8A1	20297	0.34204	38
Janthinobacterium sp. N	k__Bacteria, p__Proteobacteria, c__Betaproteobacteria, o__Burkholderiales, f__Oxalobacteraceae, g__Janthinobacterium, s__Janthinobacterium sp. N	5073	0.085489	545
Massilia sp. TRP5:2-1	k__Bacteria, p__Proteobacteria, c__Betaproteobacteria, o__Burkholderiales, f__Oxalobacteraceae, g__Massilia, s__Massilia sp. TRP5:2-1	1009	0.0170034	60
Delftia lacustris	k__Bacteria, p__Proteobacteria, c__Betaproteobacteria, o__Burkholderiales, f__Comamonadaceae, g__Delftia, s__Delftia lacustris	750	0.0126388	13
Burkholderia pseudomallei	k__Bacteria, p__Proteobacteria, c__Betaproteobacteria, o__Burkholderiales, f__Burkholderiaceae, g__Burkholderia, s__Burkholderia pseudomallei	545	0.00918421	750
Collimonas fungivorans	k__Bacteria, p__Proteobacteria, c__Betaproteobacteria, o__Burkholderiales, f__Oxalobacteraceae, g__Collimonas, s__Collimonas fungivorans	433	0.00729681	33
Collimonas pratensis	k__Bacteria, p__Proteobacteria, c__Betaproteobacteria, o__Burkholderiales, f__Oxalobacteraceae, g__Collimonas, s__Collimonas pratensis	156	0.00262887	433
Burkholderia sp.	k__Bacteria, p__Proteobacteria, c__Betaproteobacteria, o__Burkholderiales, f__Burkholderiaceae, g__Burkholderia, s__Burkholderia sp.	60	0.00101111	156
Burkholderia cenocepacia	k__Bacteria, p__Proteobacteria, c__Betaproteobacteria, o__Burkholderiales, f__Burkholderiaceae, g__Burkholderia, s__Burkholderia cenocepacia	38	0.000640367	36
Bordetella avium	k__Bacteria, p__Proteobacteria, c__Betaproteobacteria, o__Burkholderiales, f__Alcaligenaceae, g__Bordetella, s__Bordetella avium	36	0.000606663	20297
Herbaspirillum rubrisubalbicans	k__Bacteria, p__Proteobacteria, c__Betaproteobacteria, o__Burkholderiales, f__Oxalobacteraceae, g__Herbaspirillum, s__Herbaspirillum rubrisubalbicans	36	0.000606663	30862
Variovorax paradoxus	k__Bacteria, p__Proteobacteria, c__Betaproteobacteria, o__Burkholderiales, f__Comamonadaceae, g__Variovorax, s__Variovorax paradoxus	33	0.000556108	5073
Ralstonia pickettii	k__Bacteria, p__Proteobacteria, c__Betaproteobacteria, o__Burkholderiales, f__Burkholderiaceae, g__Ralstonia, s__Ralstonia pickettii	13	0.000219073	1009
		59341

## Sheet: 4_OTU (Table) (Filtered)
ID	Taxonomy	Combined Abundance	Abundance percentage
Herminiimonas arsenicoxydans	k__Bacteria, p__Proteobacteria, c__Betaproteobacteria, o__Burkholderiales, f__Oxalobacteraceae, g__Herminiimonas, s__Herminiimonas arsenicoxydans	23070	0.530162
Herbaspirillum sp. G8A1	k__Bacteria, p__Proteobacteria, c__Betaproteobacteria, o__Burkholderiales, f__Oxalobacteraceae, g__Herbaspirillum, s__Herbaspirillum sp. G8A1	13963	0.320878
Janthinobacterium sp. N	k__Bacteria, p__Proteobacteria, c__Betaproteobacteria, o__Burkholderiales, f__Oxalobacteraceae, g__Janthinobacterium, s__Janthinobacterium sp. N	4122	0.094726
Delftia lacustris	k__Bacteria, p__Proteobacteria, c__Betaproteobacteria, o__Burkholderiales, f__Comamonadaceae, g__Delftia, s__Delftia lacustris	562	0.0129151
Massilia sp. TRP5:2-1	k__Bacteria, p__Proteobacteria, c__Betaproteobacteria, o__Burkholderiales, f__Oxalobacteraceae, g__Massilia, s__Massilia sp. TRP5:2-1	520	0.0119499
Collimonas pratensis	k__Bacteria, p__Proteobacteria, c__Betaproteobacteria, o__Burkholderiales, f__Oxalobacteraceae, g__Collimonas, s__Collimonas pratensis	323	0.00742273
Burkholderia pseudomallei	k__Bacteria, p__Proteobacteria, c__Betaproteobacteria, o__Burkholderiales, f__Burkholderiaceae, g__Burkholderia, s__Burkholderia pseudomallei	314	0.0072159
Collimonas fungivorans	k__Bacteria, p__Proteobacteria, c__Betaproteobacteria, o__Burkholderiales, f__Oxalobacteraceae, g__Collimonas, s__Collimonas fungivorans	218	0.00500977
Burkholderia sp.	k__Bacteria, p__Proteobacteria, c__Betaproteobacteria, o__Burkholderiales, f__Burkholderiaceae, g__Burkholderia, s__Burkholderia sp.	173	0.00397564
Bordetella hinzii	k__Bacteria, p__Proteobacteria, c__Betaproteobacteria, o__Burkholderiales, f__Alcaligenaceae, g__Bordetella, s__Bordetella hinzii	47	0.00108009
Herbaspirillum frisingense	k__Bacteria, p__Proteobacteria, c__Betaproteobacteria, o__Burkholderiales, f__Oxalobacteraceae, g__Herbaspirillum, s__Herbaspirillum frisingense	39	0.000896243
Shewanella woodyi	k__Bacteria, p__Proteobacteria, c__Gammaproteobacteria, o__Alteromonadales, f__Shewanellaceae, g__Shewanella, s__Shewanella woodyi	35	0.00080432
Gallionella capsiferriformans	k__Bacteria, p__Proteobacteria, c__Betaproteobacteria, o__Gallionellales, f__Gallionellaceae, g__Gallionella, s__Gallionella capsiferriformans	30	0.000689417
Shewanella sp.	k__Bacteria, p__Proteobacteria, c__Gammaproteobacteria, o__Alteromonadales, f__Shewanellaceae, g__Shewanella, s__Shewanella sp.	29	0.000666437
Shewanella frigidimarina	k__Bacteria, p__Proteobacteria, c__Gammaproteobacteria, o__Alteromonadales, f__Shewanellaceae, g__Shewanella, s__Shewanella frigidimarina	24	0.000551534
Halomonas campaniensis	k__Bacteria, p__Proteobacteria, c__Gammaproteobacteria, o__Oceanospirillales, f__Halomonadaceae, g__Halomonas, s__Halomonas campaniensis	22	0.000505573
Shewanella amazonensis	k__Bacteria, p__Proteobacteria, c__Gammaproteobacteria, o__Alteromonadales, f__Shewanellaceae, g__Shewanella, s__Shewanella amazonensis	14	0.000321728
Herbaspirillum rubrisubalbicans	k__Bacteria, p__Proteobacteria, c__Betaproteobacteria, o__Burkholderiales, f__Oxalobacteraceae, g__Herbaspirillum, s__Herbaspirillum rubrisubalbicans	10	0.000229806
		43515

## Sheet: 5_OTU (Table) (Filtered)
ID	Taxonomy	Combined Abundance	Abundance percentage
Herminiimonas arsenicoxydans	k__Bacteria, p__Proteobacteria, c__Betaproteobacteria, o__Burkholderiales, f__Oxalobacteraceae, g__Herminiimonas, s__Herminiimonas arsenicoxydans	38381	0.512539
Herbaspirillum sp. G8A1	k__Bacteria, p__Proteobacteria, c__Betaproteobacteria, o__Burkholderiales, f__Oxalobacteraceae, g__Herbaspirillum, s__Herbaspirillum sp. G8A1	26825	0.358221
Janthinobacterium sp. N	k__Bacteria, p__Proteobacteria, c__Betaproteobacteria, o__Burkholderiales, f__Oxalobacteraceae, g__Janthinobacterium, s__Janthinobacterium sp. N	6018	0.0803643
Massilia sp. TRP5:2-1	k__Bacteria, p__Proteobacteria, c__Betaproteobacteria, o__Burkholderiales, f__Oxalobacteraceae, g__Massilia, s__Massilia sp. TRP5:2-1	1210	0.0161583
Delftia lacustris	k__Bacteria, p__Proteobacteria, c__Betaproteobacteria, o__Burkholderiales, f__Comamonadaceae, g__Delftia, s__Delftia lacustris	1109	0.0148096
Burkholderia pseudomallei	k__Bacteria, p__Proteobacteria, c__Betaproteobacteria, o__Burkholderiales, f__Burkholderiaceae, g__Burkholderia, s__Burkholderia pseudomallei	339	0.004527
Collimonas fungivorans	k__Bacteria, p__Proteobacteria, c__Betaproteobacteria, o__Burkholderiales, f__Oxalobacteraceae, g__Collimonas, s__Collimonas fungivorans	231	0.00308477
Burkholderia sp.	k__Bacteria, p__Proteobacteria, c__Betaproteobacteria, o__Burkholderiales, f__Burkholderiaceae, g__Burkholderia, s__Burkholderia sp.	165	0.00220341
Herbaspirillum frisingense	k__Bacteria, p__Proteobacteria, c__Betaproteobacteria, o__Burkholderiales, f__Oxalobacteraceae, g__Herbaspirillum, s__Herbaspirillum frisingense	147	0.00196304
Achromobacter xylosoxidans	k__Bacteria, p__Proteobacteria, c__Betaproteobacteria, o__Burkholderiales, f__Alcaligenaceae, g__Achromobacter, s__Achromobacter xylosoxidans	142	0.00189627
Herbaspirillum rubrisubalbicans	k__Bacteria, p__Proteobacteria, c__Betaproteobacteria, o__Burkholderiales, f__Oxalobacteraceae, g__Herbaspirillum, s__Herbaspirillum rubrisubalbicans	114	0.00152235
Collimonas pratensis	k__Bacteria, p__Proteobacteria, c__Betaproteobacteria, o__Burkholderiales, f__Oxalobacteraceae, g__Collimonas, s__Collimonas pratensis	68	0.000908071
Bordetella hinzii	k__Bacteria, p__Proteobacteria, c__Betaproteobacteria, o__Burkholderiales, f__Alcaligenaceae, g__Bordetella, s__Bordetella hinzii	49	0.000654345
Bordetella pertussis	k__Bacteria, p__Proteobacteria, c__Betaproteobacteria, o__Burkholderiales, f__Alcaligenaceae, g__Bordetella, s__Bordetella pertussis	23	0.000307142
Variovorax paradoxus	k__Bacteria, p__Proteobacteria, c__Betaproteobacteria, o__Burkholderiales, f__Comamonadaceae, g__Variovorax, s__Variovorax paradoxus	18	0.000240372
Shewanella baltica	k__Bacteria, p__Proteobacteria, c__Gammaproteobacteria, o__Alteromonadales, f__Shewanellaceae, g__Shewanella, s__Shewanella baltica	12	0.000160248
Shewanella woodyi	k__Bacteria, p__Proteobacteria, c__Gammaproteobacteria, o__Alteromonadales, f__Shewanellaceae, g__Shewanella, s__Shewanella woodyi	12	0.000160248
Halomonas huangheensis	k__Bacteria, p__Proteobacteria, c__Gammaproteobacteria, o__Oceanospirillales, f__Halomonadaceae, g__Halomonas, s__Halomonas huangheensis	11	0.000146894
Halomonas sp. NIBH P1H8	k__Bacteria, p__Proteobacteria, c__Gammaproteobacteria, o__Oceanospirillales, f__Halomonadaceae, g__Halomonas, s__Halomonas sp. NIBH P1H8	10	0.00013354
		74884

## Sheet: 6_OTU (Table) (Filtered)
ID	Taxonomy	Combined Abundance	Abundance percentage	14_S22_L001_R1_001 (paired) trimmed (paired)
Herminiimonas arsenicoxydans	k__Bacteria, p__Proteobacteria, c__Betaproteobacteria, o__Burkholderiales, f__Oxalobacteraceae, g__Herminiimonas, s__Herminiimonas arsenicoxydans	23476	0.512476	20
Herbaspirillum sp. G8A1	k__Bacteria, p__Proteobacteria, c__Betaproteobacteria, o__Burkholderiales, f__Oxalobacteraceae, g__Herbaspirillum, s__Herbaspirillum sp. G8A1	15500	0.338361	576
Janthinobacterium sp. N	k__Bacteria, p__Proteobacteria, c__Betaproteobacteria, o__Burkholderiales, f__Oxalobacteraceae, g__Janthinobacterium, s__Janthinobacterium sp. N	3998	0.0872754	38
Massilia sp. TRP5:2-1	k__Bacteria, p__Proteobacteria, c__Betaproteobacteria, o__Burkholderiales, f__Oxalobacteraceae, g__Massilia, s__Massilia sp. TRP5:2-1	907	0.0197996	397
Burkholderia pseudomallei	k__Bacteria, p__Proteobacteria, c__Betaproteobacteria, o__Burkholderiales, f__Burkholderiaceae, g__Burkholderia, s__Burkholderia pseudomallei	576	0.0125739	133
Delftia lacustris	k__Bacteria, p__Proteobacteria, c__Betaproteobacteria, o__Burkholderiales, f__Comamonadaceae, g__Delftia, s__Delftia lacustris	397	0.00866642	122
Collimonas fungivorans	k__Bacteria, p__Proteobacteria, c__Betaproteobacteria, o__Burkholderiales, f__Oxalobacteraceae, g__Collimonas, s__Collimonas fungivorans	324	0.00707285	324
Collimonas pratensis	k__Bacteria, p__Proteobacteria, c__Betaproteobacteria, o__Burkholderiales, f__Oxalobacteraceae, g__Collimonas, s__Collimonas pratensis	308	0.00672357	308
Variovorax paradoxus	k__Bacteria, p__Proteobacteria, c__Betaproteobacteria, o__Burkholderiales, f__Comamonadaceae, g__Variovorax, s__Variovorax paradoxus	133	0.00290336	15500
Collimonas arenae	k__Bacteria, p__Proteobacteria, c__Betaproteobacteria, o__Burkholderiales, f__Oxalobacteraceae, g__Collimonas, s__Collimonas arenae	122	0.00266323	23476
Burkholderia sp.	k__Bacteria, p__Proteobacteria, c__Betaproteobacteria, o__Burkholderiales, f__Burkholderiaceae, g__Burkholderia, s__Burkholderia sp.	38	0.000829531	3998
Bordetella hinzii	k__Bacteria, p__Proteobacteria, c__Betaproteobacteria, o__Burkholderiales, f__Alcaligenaceae, g__Bordetella, s__Bordetella hinzii	20	0.000436595	907
Shewanella baltica	k__Bacteria, p__Proteobacteria, c__Gammaproteobacteria, o__Alteromonadales, f__Shewanellaceae, g__Shewanella, s__Shewanella baltica	10	0.000218298	10
		45809

[truncated: 23 more sheets: 7_OTU (Table) (Filtered), 8_OTU (Table) (Filtered), 9_OTU (Table) (Filtered), 10_OTU (Table) (Filtered), 11_OTU (Table) (Filtered), 12_OTU (Table) (Filtered), 13_OTU (Table) (Filtered), 14_OTU (Table) (Filtered), 15_OTU (Table) (Filtered), 16_OTU (Table) (Filtered), 17_OTU (Table) (Filtered), 18_OTU (Table) (Filtered), 19_OTU (Table) (Filtered), 20_OTU (Table) (Filtered), 21_OTU (Table) (Filtered), 22_OTU (Table) (Filtered), 23_OTU (Table) (Filtered), 24_OTU (Table) (Filtered), 25_OTU (Table) (Filtered), 26_OTU (Table) (Filtered) …]
