# Supplementary material for: A Comparison of Three Different Bioinformatics Analyses of the 16S–23S rRNA Encoding Region for Bacterial Identification
Source: Front Microbiol. 2019 Apr 16;10:620. doi: 10.3389/fmicb.2019.00620 (PMC6476902; doi:10.3389/fmicb.2019.00620)
Supplement: TABLE S5 — Mock Community. [file Table_5.XLSX]

## Sheet: Sheet1
Mock community		BLAST			OTU Clustering			Mapping
Species		Species	Missing Species		Species	Missing Species		Species	Missing Species
Bacillus subtilis		Bacillus subtilis	none		Bacillus subtilis	none		Bacillus subtilis	Escherichia coli
Enterococcus faecalis		Enterococcus faecalis			Enterococcus faecalis			Enterococcus faecalis	Pseudomonas aeruginosa
Escherichia coli		Escherichia coli			Escherichia coli			Lactobacillus fermentum
Lactobacillus fermentum		Lactobacillus fermentum			Lactobacillus fermentum			Listeria monocytogenes
Listeria monocytogenes		Listeria monocytogenes			Listeria monocytogenes			Salmonella enterica
Pseudomonas aeruginosa		Pseudomonas aeruginosa			Pseudomonas aeruginosa			Staphylococcus aureus
Salmonella enterica		Salmonella enterica			Salmonella enterica			Bacillus amyloliquefaciens
Staphylococcus aureus		Staphylococcus aureus			Staphylococcus aureus			Bacillus atrophaeus
		Fusobacterium sp.			Bacillus amyloliquefaciens			Bacillus paralicheniformis
								Bacillus sonorensis
								Lactobacillus mucosae
								Lactobacillus oris
								Lactobacillus reuteri
								Listeria grayi
Species present in the mock community								Listeria ivanovii
Species not present in the mock community								Listeria riparia
								Listeria welshimeri
								Macrococcus caseolyticus
								Staphylococcus sciuri
								Streptococcus pneumoniae
