# Supplementary material for: A Comparison of Three Different Bioinformatics Analyses of the 16S–23S rRNA Encoding Region for Bacterial Identification
Source: Front Microbiol. 2019 Apr 16;10:620. doi: 10.3389/fmicb.2019.00620 (PMC6476902; doi:10.3389/fmicb.2019.00620)
Supplement: TABLE S6 — Emerging Infectious Diseases. [file Table_6.XLSX]

## Sheet: Species found with 3 Approaches
	De novo assembly and BLASTN	Number of sequences in our DB	Mapping	Number of sequences in our DB	OTU Clustering	Number of sequences in our DB
	Cutibacterium acnes	46	Cutibacterium acnes	46	Gemella	2
	Enterococcus faecium	113	Variovorax paradoxus	7	Streptococcus	2045
	Streptococcus	2045	Enterococcus faecium	113	Streptococcus australis	1
	Bordetella	74	Streptococcus	2045	Streptococcus infantis	17
	Ureaplasma parvum	10	Streptococcus pneumoniae	1284	Streptococcus parasanguinis	12
	Streptococcus dysgalactiae	14	Streptococcus australis	1	Streptococcus mitis	69
	Streptococcus sanguinis	15	Streptococcus mitis	69	Streptococcus oralis	22
	Actinotignum schaalii	7	Streptococcus suis	117	Streptococcus pyogenes	118
	Actinotignum	7	Streptococcus parasanguinis	12	Ureaplasma parvum	10
	Aerococcus urinae	21	Streptococcus agalactiae	97	Ureaplasma urealyticum	13
	Undibacterium oligocarboniphilum	0	Streptococcus anginosus	17	Streptococcus dysgalactiae	14
			Streptococcus ictaluri	3	Streptococcus canis	4
			Streptococcus cristatus	4	Streptococcus suis	117
			Streptococcus intermedius	19	Streptococcus ictaluri	3
			Ureaplasma parvum	10	Streptococcus sanguinis	15
			Ureaplasma urealyticum	13	Streptococcus gordonii	7
			Streptococcus dysgalactiae	14	Streptococcus anginosus	17
			Streptococcus pyogenes	118	Streptococcus constellatus	14
			Streptococcus sanguinis	15	Streptococcus cristatus	4
			Streptococcus constellatus	14	Streptococcus infantis	17
			Streptococcus gordonii	7	Actinotignum schaalii	7
			Actinotignum schaalii	7	Aerococcus urinae	21
			Aerococcus urinae	21

## Sheet: RIVM_NL
	Infectious diseases in the Netherlands year 2016
	Groups	Infectious disease	Infectious pathogen	Number of cases in 2016	Number of sequences in our DB	Rank (according to number of cases in 2016)
	Group A	Viral infections, not applicable for this study
	Group B1	Diphtheria	Corynebacterium diphtheriae	2	33	20
		Plague	Yersinia pestis	0	191	24
		Tuberculosis	Mycobacterium tuberculosis	889	269	2
	Group B2	Cholera	Vibrio cholerae	1	109	22
		Invasive group A streptococcal disease	Streptococcus pyogenes	187	118	6
		Paratyphoid A fever	Salmonella enterica	11	184	16
		Paratyphoid B fever	Salmonella enterica	29	184	12
		Paratyphoid C fever	Salmonella enterica	0	184	25
		Pertussis	Bordetella pertussis	5562	26	1
		STEC/enterohemorragic E.coli infection	Escherichia coli	575	1715	3
		Shigellosis	Shigella	446	169	5
		Typhoid fever	Salmonella enterica	18	184	14
	Group C	Anthrax	Bacillus anthracis	0	254	26
		Botulism	Clostridium botulinum	2	135	21
		Brucellosis	Brucella	5	55	17
		Invasive Haemophilus influenzae type b infection	Haemophilus influenzae	28	43	13
		Invasive pneumococcal disease (in children 5 years or younger)	Streptococcus pneumoniae	43	1284	11
		Legionellosis	Legionella	464	35	4
		Leptospirosis	Leptospira	95	2	8
		Listeriosis	Listeria monocytogenes (L. ivanovii and L. grayi)	95	152 ; 10 ; 1	9
		MRSA-infection (clusters outside hospitals)	Staphylococcus aureus	5	1317	18
		Meningococcal disease	Neisseria meningitidis	153	389	7
		Psittacosis	Chlamydia psittaci	60	14	10
		Q fever	Coxiella burnetii	14	2	15
		Tetanus	Clostridium tetani	1	11	23
		Tularemia	Francisella tularensis	3	38	19
	Group A	Possible legal measures: forced admission to isolation or home isolation, forced research, forced quarantine (including medical supervision), prohibition of professional practice
	Group B1	Possible legal measures: forced admission to isolation or home isolation, forced research, prohibition of professional practice.
	Group B2	Possible legal measures: prohibition of professional practice.
	Group C	Compulsory measures can not be imposed. But reporting and personal data are necessary to enable the use of voluntary / advisable measures around the patient or others in the community.
	https://www.rivm.nl/en/Documents_and_publications/Common_and_Present/Newsmessages/2017/State_of_infectious_diseases_in_the_Netherlands_2016
	Download report --> State of infectious diseases in the Netherlands, 2016:
	https://www.rivm.nl/dsresource?objectid=bce6439b-ce72-49d3-b7ed-e0c42348c8c5&type=pdf&disposition=inline

## Sheet: NIAID_USA
	NIAID Emerging Infectious Diseases/Pathogens
	Category	Infectious disease	Infectious pathogen	Synonym	Number of sequences in our DB
	Category A	Anthrax	Bacillus anthracis		254
		Botulism	Clostridium botulinum		135
		Plague	Yersinia pestis		191
		Tularemia	Francisella tularensis		38
	Category B	Melioidosis	Burkholderia pseudomallei		289
		Q fever	Coxiella burnetii		2
		Brucellosis	Brucella		55
		Glanders	Burkholderia mallei		1
		Psittacosis	Chlamydia psittaci		14
		Epsilon toxin	Clostridium perfringens		45
		Staphylococcus enterotoxin B	Staphylococcus aureus		1317
		Typhus fever	Rickettsia prowazekii		0
		Food- and waterborne pathogens:	Escherichia coli		1715
			Vibrio		514
			Shigella		169
			Salmonella		202
			Listeria monocytogenes		152
			Campylobacter jejuni		81
			Yersinia enterocolitica		68
	Category C	Tuberculosis	Mycobacterium tuberculosis		269
		Rickettsias	Rickettsia		1
	Emerging Infectious Diseases/Pathogens	Anaplasmosis	Anaplasma phagocytophilum		0
			Bartonella henselae		6
			Bordetella pertussis		26
			Borrelia miyamotoi		0
			Clostridium difficile	Clostridioides difficile	51
		Ehrlichiosis	Ehrlichia chaffeensis and Ehrlichia ewingii		0 ; 0
			Enterococcus faecium		113
			Enterococcus faecalis		240
		Leptospirosis	Leptospira		2
		Lyme borreliosis	Borrelia burgdorferi	Borreliella burgdorferi	1
		Streptococcus, Group A	Streptococcus pyogenes		118
			Staphylococcus aureus		1317
	Category A	Highest risk to national security and public health
	Category B	Second highest priority organisms/biological agents
	Category C	Third highest priority and include emerging pathogens that could be engineered for mass dissemination in the future
	https://www.niaid.nih.gov/research/emerging-infectious-diseases-pathogens

## Sheet: Genome assembly
			≤ 20 sequencces
	Infectious disease	Infectious pathogen	Number of sequences in our DB	Genome assembly report	NCBI Genome
Paper		Ureaplasma parvum	10	11
		Streptococcus dysgalactiae	14	27
		Streptococcus sanguinis	15	31
		Actinotignum schaalii	7	3
		Actinotignum spp.	7	6	3 species available
		Undibacterium oligocarboniphilum	0	0
		Variovorax paradoxus	7	16
		Streptococcus australis	1	2
		Streptococcus parasanguinis	12	31
		Streptococcus ictaluri	3	1
		Streptococcus cristatus	4	15
		Streptococcus intermedius	19	15
		Ureaplasma urealyticum	13	14
		Streptococcus constellatus	14	12
		Streptococcus gordonii	7	26
		Gemella spp.	2	13	8 species available
		Streptococcus infantis	17	10
		Streptococcus canis	4	3
		Streptococcus anginosus	17	37
RIVM	Leptospirosis	Leptospira spp.	2	511	23 species available
	Listeriosis	Listeria monocytogenes (L. ivanovii and L. grayi)	152 ; 10 ; 1	2516 ; 10 ; 2
	Psittacosis	Chlamydia psittaci	14	69
	Q fever	Coxiella burnetii	2	56
	Tetanus	Clostridium tetani	11	12
NIAID	Glanders	Burkholderia mallei	1	64
	Typhus fever	Rickettsia prowazekii	0	13
	Rickettsias	Rickettsia spp.	1	126	37 species available
	Anaplasmosis	Anaplasma phagocytophilum	0	30
		Bartonella henselae	6	24
		Borrelia miyamotoi	0	10
	Ehrlichiosis	Ehrlichia chaffeensis and Ehrlichia ewingii	0 ; 0	9 ; 0
	Lyme borreliosis	Borrelia burgdorferi	1	111
